# Supplementary material for: Pharmacological and non-pharmacological methods of inducing wakefulness activate distinct neural populations in the mouse brain
Source: PLoS Biol. 2026 Mar 19;24(3):e3003622. doi: 10.1371/journal.pbio.3003622 (PMC13038112; doi:10.1371/journal.pbio.3003622)
Supplement: S1 Data — Each row corresponds to an individual animal (name in A). The total distance traveled is provided for both sessions (Condition 1, tdT staining and Condition 2, cFos staining). Data shown in Fig 2. (XLS) [file pbio.3003622.s010.xls]

## Sheet: Sheet1
	Condition 1	Total LOC	Condition 2	Total LOC
A26304 (F)	Sol	3828.08	Mod	15250.7
A26326 (F)	Sol	6419.97	NWday	14523.6
A28292 (M)	Sol	2754.97	NWday	17676.2
A28293 (M)	Mod	6971.95	Sol	3656.08
A28295 (F)	NWday	27551.9	Sol	3946
A28297 (F)	NWday	15173.7	Sol	4552.49
A28307 (M)	Sol	3577.22	Mod	12867.1
A28308 (F)	Sol	4732.28	NWday	19307.1
A28309 (F)	Mod	12723.9	Sol	4483.16
A28313 (M)	Sol	10463.4	NWday	18664.9
A30340 (F)	NWday	19081.1	Sol	6302.13
A30378 (M)	Sol	8125.54	Mod	18278.9
A30384 (M)	Mod	23295.6	Sol	10192.8
A34366 (M)	Sol	4400.89	Mod	16044.4
A34371 (M)	NW	20347	Sol	1350.8
A34372 (M)	Mod	15476.8	Sol	9814.11
53370	NWday	N/A	Nwnight	#REF!
53371	NWday	N/A	Nwnight	#REF!
53372	NWday	N/A	Nwnight	#REF!
53373	NWday	N/A	Nwnight	#REF!
