# Supplementary material for: Pharmacological and non-pharmacological methods of inducing wakefulness activate distinct neural populations in the mouse brain
Source: PLoS Biol. 2026 Mar 19;24(3):e3003622. doi: 10.1371/journal.pbio.3003622 (PMC13038112; doi:10.1371/journal.pbio.3003622)
Supplement: S2 Data — Each row corresponds to an individual animal (name in A). Delta band power and peak frequency, as well as theta band power and peak frequency, were calculated for three 10-minute recording epochs: immediately after injection (epoch 1), ~1 hour post-administration (epoch 2), and ~2 hours post-administration (epoch 3) during Condition 1. Data shown in Fig 3. (XLS) [file pbio.3003622.s011.xls]

## Sheet: Sheet1
			Delta power (PSD)			Delta peak frequency (Hz)			Theta power (PSD)			Theta peak frequency (Hz)
Animal	Group	Condition 1	Epoch 1	Epoch 2	Epoch 3	Epoch 1	Epoch 2	Epoch 3	Epoch 1	Epoch 2	Epoch 3	Epoch 1	Epoch 2	Epoch 3
A26304 (F)	'Sol-MOD'	Sol	0.711665	0.733064	0.787552	1.92105	2.02632	2.07349	0.899709	0.68511	0.834274	6.02632	4.23684	5.74803
A26326 (F)	'Sol-NW'	Sol	1.41847	0.918849	0.879374	1.97368	1.92105	2.12598	1.4103	1.18585	1.09521	6.60526	5.5	4.75066
A28292 (M)	'Sol-NW'	Sol	2.28186	1.48343	1.70006	2.5	2.02632	1.9685	2.06208	2.22729	1.68165	6.13158	4.55263	4.4357
A28293 (M)	'MOD-Sol'	Mod	1.60651	1.58234	1.43044	1.97368	2.07895	2.59843	1.5196	1.40375	1.51454	7.5	6.34211	6.11549
A28295 (F)	'NW-Sol'	NW	2.5773	2.07687	2.16166	2.02632	2.07895	2.49344	1.79369	1.63598	1.93141	7.07895	8.34211	7.84777
A28297 (F)	'NW-Sol'	NW	0.978006	1.33553	1.18231	1.86842	1.76316	2.49344	1.32465	1.77903	1.56504	7.5	8.13158	8.11024
A28307 (M)	'Sol-MOD'	Sol	0.950502	0.924178	0.707338	2.39474	2.34211	2.23097	0.878987	0.922376	0.621577	5.18421	4.76316	4.06824
A28308 (F)	'Sol-NW'	Sol	1.85629	1.50514	2.15137	2.13158	2.28947	2.17848	3.36326	2.43742	3.22851	6.86842	4.65789	5.74803
A28309 (F)	'MOD-Sol'	Mod	1.85681	1.06655	1.45882	1.71053	2.23684	2.28346	1.23663	1.1094	1.19771	7.92105	6.76316	6.11549
A28313 (M)	'Sol-NW'	Sol	0.81527	0.793304	0.745689	2.28947	2.44737	2.33596	0.937295	0.911626	0.727873	5.55263	4.86842	4.59318
A30340 (F)	'NW-Sol'	NW	1.45105	2.58247	1.75417	2.23684	1.76316	1.70604	1.46766	1.16031	1.35355	6.02632	8.23684	8.21522
A30378 (M)	'Sol-MOD'	Sol	1.69117	2.23765	1.52672	2.13158	1.81579	2.28346	1.7162	1.79468	1.81387	6.02632	6.23684	6.53543
A30384 (M)	'MOD-Sol'	Mod	3.32053	1.79531	1.47462	1.76316	1.76316	2.44094	1.55868	1.45346	1.2811	7.76316	6.92105	6.7979
A34366 (M)	'Sol-MOD'	Sol	2.43878	1.81882	1.85881	2.18421	5.71053	2.17848	2.10279	1.69624	1.7416	6.60526	5.07895	4.54068
A34371 (M)	'NW-Sol'	NW	1.53635	1.33157	1.57328	2.34211	1.97368	2.23097	1.56249	1.53493	1.98973	8.60526	7.92105	8.68766
A34372 (M)	'MOD-Sol'	Mod	1.93013	1.39678	1.09536	2.02632	2.07895	1.9685	1.33554	1.30663	1.20065	8.71053	7.65789	6.85039
