# Supplementary material for: Pharmacological and non-pharmacological methods of inducing wakefulness activate distinct neural populations in the mouse brain
Source: PLoS Biol. 2026 Mar 19;24(3):e3003622. doi: 10.1371/journal.pbio.3003622 (PMC13038112; doi:10.1371/journal.pbio.3003622)
Supplement: S3 Data — Data shown in Figs 4–12). (XLSX) [file pbio.3003622.s012.xlsx]

## Sheet: Sheet1
Structure	Condition_1	Condition_2	Animal	cfos	tdt	cfostdt	area(mm²)
Agranular insular area	Mod	Sol	A28293	338	260	69	3.04815
Ammon's horn	Mod	Sol	A28293	182	144	13	10.084
Anterior amygdalar area	Mod	Sol	A28293	68	111	16	1.22247
Anterior cingulate area	Mod	Sol	A28293	1396	1535	353	4.65215
Anterior group of the dorsal thalamus	Mod	Sol	A28293	190	526	50	3.5859
Anterior hypothalamic nucleus	Mod	Sol	A28293	419	347	131	2.24632
Anterior tegmental nucleus	Mod	Sol	A28293	0	5	0	0.1139
Arcuate hypothalamic nucleus	Mod	Sol	A28293	78	118	43	0.297079
Area postrema	Mod	Sol	A28293	22	25	3	0.0663676
Auditory areas	Mod	Sol	A28293	712	827	184	3.07106
Barrington's nucleus	Mod	Sol	A28293	6	16	4	0.0637262
Basolateral amygdalar nucleus	Mod	Sol	A28293	152	189	47	1.83765
Basomedial amygdalar nucleus	Mod	Sol	A28293	300	336	69	2.12116
Bed nuclei of the stria terminalis	Mod	Sol	A28293	490	254	111	1.53033
Bed nuclei of the stria terminalis, anterior division, oval nucleus	Mod	Sol	A28293	127	40	29	0.1017
Caudoputamen	Mod	Sol	A28293	290	975	37	26.1765
Central amygdalar nucleus, lateral part	Mod	Sol	A28293	242	111	60	0.39585
Central amygdalar nucleus, medial part	Mod	Sol	A28293	34	48	11	0.455991
Claustrum	Mod	Sol	A28293	75	66	18	0.331283
Cortical amygdalar area	Mod	Sol	A28293	468	500	127	3.21151
Cuneiform nucleus	Mod	Sol	A28293	0	7	0	0.10905
Dentate gyrus	Mod	Sol	A28293	77	179	2	3.09093
Diagonal band nucleus	Mod	Sol	A28293	43	25	10	0.264503
Dorsal column nuclei	Mod	Sol	A28293	75	73	21	0.682101
Dorsal motor nucleus of the vagus nerve	Mod	Sol	A28293	8	8	2	0.113179
Dorsal nucleus raphe	Mod	Sol	A28293	96	221	57	0.629771
Dorsal tegmental nucleus	Mod	Sol	A28293	5	80	1	0.282063
Ectorhinal area	Mod	Sol	A28293	75	87	14	1.01982
Edinger-Westphal nucleus	Mod	Sol	A28293	4	7	2	0.041218
Endopiriform nucleus	Mod	Sol	A28293	181	205	43	2.39318
Entorhinal area	Mod	Sol	A28293	94	63	8	1.4994
Geniculate group, dorsal thalamus	Mod	Sol	A28293	18	55	2	1.00615
Geniculate group, ventral thalamus	Mod	Sol	A28293	35	88	16	0.258652
Gigantocellular reticular nucleus	Mod	Sol	A28293	56	31	16	1.11811
Gustatory areas	Mod	Sol	A28293	163	151	31	0.872405
Hypoglossal nucleus	Mod	Sol	A28293	10	10	1	0.410274
Inferior colliculus	Mod	Sol	A28293	1704	2120	790	6.18101
Inferior olivary complex	Mod	Sol	A28293	9	19	0	1.1766
Intermediate reticular nucleus	Mod	Sol	A28293	167	152	58	1.85234
Intralaminar nuclei of the dorsal thalamus	Mod	Sol	A28293	373	407	111	2.38518
Lateral amygdalar nucleus	Mod	Sol	A28293	63	79	15	0.957248
Lateral group of the dorsal thalamus	Mod	Sol	A28293	99	154	39	2.74237
Lateral habenula	Mod	Sol	A28293	9	14	4	0.200177
Lateral hypothalamic area	Mod	Sol	A28293	465	315	126	4.98361
Lateral parabrachial nucleus, external part	Mod	Sol	A28293	84	74	34	0.10413
Lateral preoptic area	Mod	Sol	A28293	59	28	11	0.33137
Lateral reticular nucleus	Mod	Sol	A28293	281	209	114	1.92657
Lateral septal complex	Mod	Sol	A28293	413	336	130	2.39907
Laterodorsal tegmental nucleus	Mod	Sol	A28293	78	68	27	0.318196
Locus ceruleus	Mod	Sol	A28293	84	183	56	0.55635
Magnocellular nucleus	Mod	Sol	A28293	27	13	4	0.25325
Medial amygdalar nucleus	Mod	Sol	A28293	411	328	125	1.97169
Medial group of the dorsal thalamus	Mod	Sol	A28293	241	237	65	1.89752
Medial habenula	Mod	Sol	A28293	0	11	0	0.18872
Medial mammillary nucleus	Mod	Sol	A28293	67	228	27	0.663232
Medial preoptic area	Mod	Sol	A28293	232	113	58	0.453679
Medial preoptic nucleus	Mod	Sol	A28293	177	90	55	0.201687
Medial septal nucleus	Mod	Sol	A28293	32	21	9	0.3379
Medullary reticular nucleus	Mod	Sol	A28293	276	127	56	2.21256
Midbrain reticular nucleus	Mod	Sol	A28293	248	267	85	4.26967
Motor nucleus of trigeminal	Mod	Sol	A28293	15	11	3	0.510025
Nucleus incertus	Mod	Sol	A28293	17	31	9	0.265294
Nucleus of reuniens	Mod	Sol	A28293	86	94	23	1.03337
Nucleus of the solitary tract, caudal part	Mod	Sol	A28293	173	119	32	0.267415
Nucleus of the solitary tract, rostral part	Mod	Sol	A28293	269	183	82	0.656259
Nucleus raphe magnus	Mod	Sol	A28293	10	12	4	0.148533
Nucleus raphe obscurus	Mod	Sol	A28293	4	6	1	0.032231
Nucleus raphe pallidus	Mod	Sol	A28293	8	22	7	0.0687497
Nucleus raphe pontis	Mod	Sol	A28293	2	2	1	0.0533026
Pallidum	Mod	Sol	A28293	32	21	9	0.3379
Parabrachial nucleus	Mod	Sol	A28293	304	503	142	1.49407
Parasubthalamic nucleus	Mod	Sol	A28293	73	43	20	0.218958
Parataenial nucleus	Mod	Sol	A28293	61	85	31	0.440083
Paraventricular hypothalamic nucleus	Mod	Sol	A28293	419	382	151	0.364741
Paraventricular nucleus of the thalamus	Mod	Sol	A28293	824	679	319	0.943048
Parvicellular reticular nucleus	Mod	Sol	A28293	280	307	131	1.69606
Pedunculopontine nucleus	Mod	Sol	A28293	23	92	10	1.29739
Periaqueductal gray	Mod	Sol	A28293	282	487	172	2.08138
Perirhinal area	Mod	Sol	A28293	29	32	7	0.402877
Periventricular zone	Mod	Sol	A28293	292	283	83	0.902475
Piriform area	Mod	Sol	A28293	1644	945	214	8.50665
Piriform-amygdalar area	Mod	Sol	A28293	227	176	36	1.37208
Pontine central gray	Mod	Sol	A28293	18	112	3	0.652208
Pontine gray	Mod	Sol	A28293	666	490	312	0.464448
Pontine reticular nucleus	Mod	Sol	A28293	276	309	121	6.10197
Posterior amygdalar nucleus	Mod	Sol	A28293	122	66	16	1.12536
Posterior hypothalamic nucleus	Mod	Sol	A28293	225	236	108	1.09952
Posterior parietal association areas	Mod	Sol	A28293	328	557	72	1.87965
Posterodorsal tegmental nucleus	Mod	Sol	A28293	5	8	1	0.151922
Postsubiculum	Mod	Sol	A28293	2	18	0	0.361085
Pretectal region	Mod	Sol	A28293	93	131	37	0.674889
Principal sensory nucleus of the trigeminal	Mod	Sol	A28293	50	279	15	0.945469
Red nucleus	Mod	Sol	A28293	18	17	3	0.787759
Reticular nucleus of the thalamus	Mod	Sol	A28293	25	76	5	2.62107
Retrochiasmatic area	Mod	Sol	A28293	64	34	14	0.364282
Retrosplenial area	Mod	Sol	A28293	1028	1430	229	5.18715
Rostral linear nucleus raphe	Mod	Sol	A28293	23	54	7	0.299505
Somatomotor areas	Mod	Sol	A28293	2326	2967	546	8.6802
Somatosensory areas	Mod	Sol	A28293	18231	19512	5054	39.0595
Spinal nucleus of the trigeminal, caudal part	Mod	Sol	A28293	437	396	177	1.66898
Spinal nucleus of the trigeminal, interpolar part	Mod	Sol	A28293	489	536	188	2.82312
Subfornical organ	Mod	Sol	A28293	16	28	2	0.0707315
Subiculum	Mod	Sol	A28293	5	3	0	0.308203
Sublaterodorsal nucleus	Mod	Sol	A28293	11	24	7	0.129363
Subparafascicular nucleus	Mod	Sol	A28293	10	18	2	0.149523
Substantia innominata	Mod	Sol	A28293	84	66	13	2.33433
Substantia nigra, compact part	Mod	Sol	A28293	12	18	6	0.562153
Substantia nigra, reticular part	Mod	Sol	A28293	20	25	2	1.4292
Subthalamic nucleus	Mod	Sol	A28293	3	41	0	0.33472
Superior central nucleus raphe	Mod	Sol	A28293	70	106	30	0.61285
Superior colliculus, motor related	Mod	Sol	A28293	568	917	242	4.88602
Superior colliculus, sensory related	Mod	Sol	A28293	556	872	315	1.90992
Superior olivary complex	Mod	Sol	A28293	34	52	12	0.800118
Suprachiasmatic nucleus	Mod	Sol	A28293	509	284	85	0.41427
Supramammillary nucleus	Mod	Sol	A28293	15	24	4	0.268872
Supraoptic nucleus	Mod	Sol	A28293	126	81	38	0.0682544
Tegmental reticular nucleus	Mod	Sol	A28293	944	578	411	1.2559
Temporal association areas	Mod	Sol	A28293	191	379	51	2.1418
Trochlear nucleus	Mod	Sol	A28293	6	6	3	0.125263
Tuberal nucleus	Mod	Sol	A28293	106	99	25	0.469407
Tuberomammillary nucleus	Mod	Sol	A28293	14	22	3	0.213192
Ventral group of the dorsal thalamus	Mod	Sol	A28293	154	188	21	6.10798
Ventral premammillary nucleus	Mod	Sol	A28293	35	40	14	0.287691
Ventral tegmental area	Mod	Sol	A28293	28	27	5	0.922955
Ventrolateral preoptic nucleus	Mod	Sol	A28293	99	83	32	0.134073
Ventromedial hypothalamic nucleus	Mod	Sol	A28293	139	68	45	0.605772
Vestibular nuclei	Mod	Sol	A28293	65	75	25	0.535954
Visceral area	Mod	Sol	A28293	387	522	76	3.25784
Visual areas	Mod	Sol	A28293	1080	553	135	2.73942
Xiphoid thalamic nucleus	Mod	Sol	A28293	31	30	7	0.146251
Zona incerta	Mod	Sol	A28293	155	170	39	2.33476
Agranular insular area	Mod	Sol	A28309	482	309	43	2.92847
Ammon's horn	Mod	Sol	A28309	207	148	8	12.0967
Anterior amygdalar area	Mod	Sol	A28309	190	195	42	1.92199
Anterior cingulate area	Mod	Sol	A28309	388	293	3	2.50211
Anterior group of the dorsal thalamus	Mod	Sol	A28309	38	8	0	0.702717
Anterior hypothalamic nucleus	Mod	Sol	A28309	460	126	63	0.848812
Arcuate hypothalamic nucleus	Mod	Sol	A28309	73	32	8	0.067405
Area postrema	Mod	Sol	A28309	50	6	3	0.0582194
Auditory areas	Mod	Sol	A28309	1028	963	160	5.60542
Barrington's nucleus	Mod	Sol	A28309	10	10	4	0.0663732
Basolateral amygdalar nucleus	Mod	Sol	A28309	68	113	11	0.899038
Basomedial amygdalar nucleus	Mod	Sol	A28309	470	412	126	1.87738
Bed nuclei of the stria terminalis	Mod	Sol	A28309	163	264	10	1.93963
Bed nuclei of the stria terminalis, anterior division, oval nucleus	Mod	Sol	A28309	19	13		0.0215751
Caudoputamen	Mod	Sol	A28309	419	1388	35	26.8126
Central amygdalar nucleus, lateral part	Mod	Sol	A28309	172	90	32	2.27971
Central amygdalar nucleus, medial part	Mod	Sol	A28309	70	76	25	0.559543
Claustrum	Mod	Sol	A28309	31	50	0	0.295869
Cortical amygdalar area	Mod	Sol	A28309	594	513	163	2.32574
Dentate gyrus	Mod	Sol	A28309	151	164	5	3.68581
Diagonal band nucleus	Mod	Sol	A28309	31	6	0	0.217245
Dorsal column nuclei	Mod	Sol	A28309	38	55	6	0.519738
Dorsal motor nucleus of the vagus nerve	Mod	Sol	A28309	6	5	1	0.105548
Dorsal nucleus raphe	Mod	Sol	A28309	46	50	20	0.265345
Dorsal premammillary nucleus	Mod	Sol	A28309	21	33	8	0.393094
Dorsal tegmental nucleus	Mod	Sol	A28309	2	9	0	0.148414
Dorsomedial nucleus of the hypothalamus	Mod	Sol	A28309	112	61	25	0.47278
Ectorhinal area	Mod	Sol	A28309	190	183	35	1.5845
Edinger-Westphal nucleus	Mod	Sol	A28309	11	25	9	0.0459507
Endopiriform nucleus	Mod	Sol	A28309	183	109	20	1.48027
Entorhinal area	Mod	Sol	A28309	200	99	22	1.85474
Geniculate group, dorsal thalamus	Mod	Sol	A28309	18	49	2	1.03469
Geniculate group, ventral thalamus	Mod	Sol	A28309	182	182	88	0.595166
Gigantocellular reticular nucleus	Mod	Sol	A28309	46	9	0	1.10974
Gustatory areas	Mod	Sol	A28309	208	123	7	0.906528
Hypoglossal nucleus	Mod	Sol	A28309	16	3	0	0.298186
Inferior colliculus	Mod	Sol	A28309	236	256	90	1.66276
Inferior olivary complex	Mod	Sol	A28309	6	8	0	0.910281
Intermediate reticular nucleus	Mod	Sol	A28309	122	68	9	1.78997
Intralaminar nuclei of the dorsal thalamus	Mod	Sol	A28309	117	288	18	1.59447
Lateral amygdalar nucleus	Mod	Sol	A28309	32	33	6	0.233742
Lateral group of the dorsal thalamus	Mod	Sol	A28309	120	106	18	3.47721
Lateral habenula	Mod	Sol	A28309	29	39	3	0.571292
Lateral hypothalamic area	Mod	Sol	A28309	398	421	99	3.18662
Lateral mammillary nucleus	Mod	Sol	A28309	5	13	1	0.130677
Lateral parabrachial nucleus, external part	Mod	Sol	A28309	69	17	11	0.0476686
Lateral preoptic area	Mod	Sol	A28309	60	39	2	0.645051
Lateral reticular nucleus	Mod	Sol	A28309	299	202	97	1.90564
Lateral septal complex	Mod	Sol	A28309	184	327	1	2.45665
Laterodorsal tegmental nucleus	Mod	Sol	A28309	65	44	15	0.255282
Locus ceruleus	Mod	Sol	A28309	54	73	19	0.633211
Magnocellular nucleus	Mod	Sol	A28309	24	9	0	0.483604
Magnocellular reticular nucleus	Mod	Sol	A28309	42	14	4	0.461327
Medial amygdalar nucleus	Mod	Sol	A28309	208	123	52	0.560565
Medial group of the dorsal thalamus	Mod	Sol	A28309	158	349	33	2.82607
Medial habenula	Mod	Sol	A28309	15	9	0	0.217183
Medial mammillary nucleus	Mod	Sol	A28309	59	48	5	0.866941
Medial preoptic area	Mod	Sol	A28309	112	71	4	0.70061
Medial preoptic nucleus	Mod	Sol	A28309	62	68	10	0.469756
Medial septal nucleus	Mod	Sol	A28309	45	21	0	0.606503
Median preoptic nucleus	Mod	Sol	A28309	105	43	0	0.186258
Medullary reticular nucleus	Mod	Sol	A28309	93	97	17	2.01829
Midbrain reticular nucleus	Mod	Sol	A28309	177	150	60	2.87033
Motor nucleus of trigeminal	Mod	Sol	A28309	6	11	3	0.655704
Nucleus accumbens	Mod	Sol	A28309	71	56	0	1.42559
Nucleus incertus	Mod	Sol	A28309	14	33	5	0.199138
Nucleus of reuniens	Mod	Sol	A28309	14	30	1	0.260852
Nucleus of the solitary tract, caudal part	Mod	Sol	A28309	146	37	19	0.209329
Nucleus of the solitary tract, rostral part	Mod	Sol	A28309	69	122	5	0.536563
Nucleus raphe magnus	Mod	Sol	A28309	1	0	0	0.05495
Nucleus raphe obscurus	Mod	Sol	A28309	2	4	0	0.0248137
Nucleus raphe pallidus	Mod	Sol	A28309	9	11	0	0.0731261
Nucleus raphe pontis	Mod	Sol	A28309	3	7	2	0.07415
Pallidum	Mod	Sol	A28309	64	38	1	1.40714
Parabrachial nucleus	Mod	Sol	A28309	146	128	25	0.699029
Parasubthalamic nucleus	Mod	Sol	A28309	223	114	73	0.215962
Parataenial nucleus	Mod	Sol	A28309	12	10	0	0.22648
Paraventricular hypothalamic nucleus	Mod	Sol	A28309	127	81	22	0.0976041
Paraventricular nucleus of the thalamus	Mod	Sol	A28309	279	273	71	0.457074
Parvicellular reticular nucleus	Mod	Sol	A28309	109	83	10	1.07405
Periaqueductal gray	Mod	Sol	A28309	106	156	31	1.66322
Perihypoglossal nuclei	Mod	Sol	A28309	18	9	0	0.254098
Perirhinal area	Mod	Sol	A28309	32	24	4	0.254833
Peritrigeminal zone	Mod	Sol	A28309	17	24	8	0.302121
Periventricular zone	Mod	Sol	A28309	211	110	9	0.905468
Piriform area	Mod	Sol	A28309	1996	573	112	6.75124
Piriform-amygdalar area	Mod	Sol	A28309	474	171	48	1.34603
Pontine central gray	Mod	Sol	A28309	14	66	2	0.556867
Pontine reticular nucleus	Mod	Sol	A28309	75	77	26	3.13812
Posterior amygdalar nucleus	Mod	Sol	A28309	40	15	5	0.348944
Posterior hypothalamic nucleus	Mod	Sol	A28309	124	213	67	0.67844
Posterior parietal association areas	Mod	Sol	A28309	285	535	47	2.17089
Posterodorsal tegmental nucleus	Mod	Sol	A28309	4	12	1	0.126638
Postsubiculum	Mod	Sol	A28309	2	16	0	0.230368
Pretectal region	Mod	Sol	A28309	393	489	131	3.85801
Principal sensory nucleus of the trigeminal	Mod	Sol	A28309	40	93	10	1.2271
Red nucleus	Mod	Sol	A28309	26	13	7	0.36935
Reticular nucleus of the thalamus	Mod	Sol	A28309	22	13	1	1.4051
Retrosplenial area	Mod	Sol	A28309	2709	1983	309	11.1076
Rostral linear nucleus raphe	Mod	Sol	A28309	9	18	4	0.0450097
Somatomotor areas	Mod	Sol	A28309	1362	853	48	4.59495
Somatosensory areas	Mod	Sol	A28309	8104	10288	872	31.4894
Spinal nucleus of the trigeminal, caudal part	Mod	Sol	A28309	444	532	188	1.45414
Spinal nucleus of the trigeminal, interpolar part	Mod	Sol	A28309	95	137	22	2.29235
Subfornical organ	Mod	Sol	A28309	2	14	0	0.0255872
Subiculum	Mod	Sol	A28309	5	60	0	0.941498
Sublaterodorsal nucleus	Mod	Sol	A28309	4	13	0	0.0950288
Subparafascicular nucleus	Mod	Sol	A28309	9	20	4	0.234252
Substantia innominata	Mod	Sol	A28309	203	66	1	2.57019
Substantia nigra, compact part	Mod	Sol	A28309	2	0	0	0.417498
Substantia nigra, reticular part	Mod	Sol	A28309	6	9	1	1.02068
Subthalamic nucleus	Mod	Sol	A28309	4	1	1	0.0296498
Superior colliculus, motor related	Mod	Sol	A28309	249	503	107	2.58506
Superior colliculus, sensory related	Mod	Sol	A28309	137	339	75	1.05849
Superior olivary complex	Mod	Sol	A28309	32	20	7	0.83051
Supramammillary nucleus	Mod	Sol	A28309	164	125	68	0.479915
Supraoptic nucleus	Mod	Sol	A28309	120	44	27	0.0539893
Temporal association areas	Mod	Sol	A28309	240	232	39	1.64243
Tuberal nucleus	Mod	Sol	A28309	265	113	43	0.471022
Tuberomammillary nucleus	Mod	Sol	A28309	39	29	4	0.206397
Ventral group of the dorsal thalamus	Mod	Sol	A28309	357	278	12	6.03533
Ventral premammillary nucleus	Mod	Sol	A28309	68	59	24	0.210898
Ventral tegmental area	Mod	Sol	A28309	36	26	7	0.726782
Ventrolateral preoptic nucleus	Mod	Sol	A28309	49	47	2	0.186523
Ventromedial hypothalamic nucleus	Mod	Sol	A28309	178	66	31	0.635511
Vestibular nuclei	Mod	Sol	A28309	76	65	5	0.82193
Visceral area	Mod	Sol	A28309	615	805	112	2.73343
Visual areas	Mod	Sol	A28309	727	1277	125	6.21722
Xiphoid thalamic nucleus	Mod	Sol	A28309	55	51	17	0.12044
Zona incerta	Mod	Sol	A28309	215	254	58	2.53803
Abducens nucleus	Mod	Sol	A30384	2	0	0	0.0579151
Agranular insular area	Mod	Sol	A30384	190	113	19	2.41971
Ammon's horn	Mod	Sol	A30384	262	119	9	19.7539
Anterior amygdalar area	Mod	Sol	A30384	21	10	2	0.451511
Anterior cingulate area	Mod	Sol	A30384	148	264	10	3.00402
Anterior group of the dorsal thalamus	Mod	Sol	A30384	41	53	6	1.01781
Anterior hypothalamic nucleus	Mod	Sol	A30384	202	62	32	0.541017
Arcuate hypothalamic nucleus	Mod	Sol	A30384	45	38	12	0.159254
Area postrema	Mod	Sol	A30384	31	15	6	0.0834603
Auditory areas	Mod	Sol	A30384	1792	1031	171	11.5634
Barrington's nucleus	Mod	Sol	A30384	15	5	1	0.164119
Basolateral amygdalar nucleus	Mod	Sol	A30384	217	141	36	2.61591
Basomedial amygdalar nucleus	Mod	Sol	A30384	192	130	30	2.25014
Bed nuclei of the stria terminalis	Mod	Sol	A30384	451	300	90	2.63165
Bed nuclei of the stria terminalis, anterior division, oval nucleus	Mod	Sol	A30384	165	57	23	0.367642
Caudoputamen	Mod	Sol	A30384	177	317	18	24.3821
Central amygdalar nucleus, lateral part	Mod	Sol	A30384	193	70	36	0.384947
Central amygdalar nucleus, medial part	Mod	Sol	A30384	46	34	12	0.470422
Claustrum	Mod	Sol	A30384	39	20	4	0.264939
Cortical amygdalar area	Mod	Sol	A30384	315	220	27	4.44761
Dentate gyrus	Mod	Sol	A30384	114	85	4	5.13188
Diagonal band nucleus	Mod	Sol	A30384	46	10	4	0.495427
Dorsal column nuclei	Mod	Sol	A30384	19	30	3	0.451697
Dorsal motor nucleus of the vagus nerve	Mod	Sol	A30384	8	12	4	0.11825
Dorsal nucleus raphe	Mod	Sol	A30384	69	48	15	0.561732
Dorsal premammillary nucleus	Mod	Sol	A30384	41	21	11	0.161923
Dorsomedial nucleus of the hypothalamus	Mod	Sol	A30384	154	86	39	0.481826
Ectorhinal area	Mod	Sol	A30384	250	144	28	2.31781
Endopiriform nucleus	Mod	Sol	A30384	159	84	17	2.86406
Entorhinal area	Mod	Sol	A30384	121	40	7	1.77606
Geniculate group, dorsal thalamus	Mod	Sol	A30384	91	108	8	1.96393
Geniculate group, ventral thalamus	Mod	Sol	A30384	394	208	145	1.00169
Gigantocellular reticular nucleus	Mod	Sol	A30384	55	55	11	2.94943
Gustatory areas	Mod	Sol	A30384	89	49	9	0.889401
Hypoglossal nucleus	Mod	Sol	A30384	9	8	0	0.3059
Inferior colliculus	Mod	Sol	A30384	2580	1037	584	5.34762
Inferior olivary complex	Mod	Sol	A30384	0	3	0	0.764927
Intermediate reticular nucleus	Mod	Sol	A30384	88	83	22	1.33738
Intralaminar nuclei of the dorsal thalamus	Mod	Sol	A30384	222	156	33	2.09644
Lateral amygdalar nucleus	Mod	Sol	A30384	71	52	3	1.16561
Lateral group of the dorsal thalamus	Mod	Sol	A30384	137	159	27	6.24359
Lateral habenula	Mod	Sol	A30384	21	15	2	0.482918
Lateral hypothalamic area	Mod	Sol	A30384	514	242	107	3.49233
Lateral mammillary nucleus	Mod	Sol	A30384	4	8	0	0.170349
Lateral parabrachial nucleus, external part	Mod	Sol	A30384	132	34	24	0.0792181
Lateral preoptic area	Mod	Sol	A30384	52	36	6	0.860962
Lateral reticular nucleus	Mod	Sol	A30384	287	217	121	2.20092
Lateral septal complex	Mod	Sol	A30384	98	139	17	3.20631
Laterodorsal tegmental nucleus	Mod	Sol	A30384	57	24	12	0.268415
Locus ceruleus	Mod	Sol	A30384	127	76	30	0.720027
Magnocellular nucleus	Mod	Sol	A30384	39	9	1	0.711691
Medial amygdalar nucleus	Mod	Sol	A30384	388	262	87	3.00538
Medial group of the dorsal thalamus	Mod	Sol	A30384	302	255	68	2.7495
Medial habenula	Mod	Sol	A30384	0	14	0	0.312867
Medial mammillary nucleus	Mod	Sol	A30384	100	80	16	1.04215
Medial preoptic area	Mod	Sol	A30384	166	74	33	1.29041
Medial preoptic nucleus	Mod	Sol	A30384	99	78	29	0.769439
Median preoptic nucleus	Mod	Sol	A30384	5	7	0	0.0595297
Medullary reticular nucleus	Mod	Sol	A30384	72	84	17	1.58112
Midbrain reticular nucleus	Mod	Sol	A30384	220	102	35	4.46875
Nucleus of reuniens	Mod	Sol	A30384	52	45	15	0.315623
Nucleus of the solitary tract, caudal part	Mod	Sol	A30384	127	106	50	0.333307
Nucleus of the solitary tract, rostral part	Mod	Sol	A30384	148	73	24	0.400272
Nucleus raphe magnus	Mod	Sol	A30384	5	1	0	0.0537537
Nucleus raphe obscurus	Mod	Sol	A30384	2	2	1	0.0218272
Nucleus raphe pallidus	Mod	Sol	A30384	3	4	0	0.0464113
Pallidum	Mod	Sol	A30384	59	8	2	1.05101
Parabrachial nucleus	Mod	Sol	A30384	381	169	75	1.04563
Parasubthalamic nucleus	Mod	Sol	A30384	166	75	50	0.29383
Parataenial nucleus	Mod	Sol	A30384	78	61	13	0.595114
Paraventricular hypothalamic nucleus	Mod	Sol	A30384	331	134	82	0.125833
Paraventricular nucleus of the thalamus	Mod	Sol	A30384	587	559	185	1.11934
Parvicellular reticular nucleus	Mod	Sol	A30384	124	126	38	2.06702
Pedunculopontine nucleus	Mod	Sol	A30384	22	17	6	0.841201
Periaqueductal gray	Mod	Sol	A30384	331	200	89	2.35329
Perirhinal area	Mod	Sol	A30384	36	16	0	0.777402
Periventricular zone	Mod	Sol	A30384	119	184	36	1.22178
Piriform area	Mod	Sol	A30384	1598	515	82	11.942
Piriform-amygdalar area	Mod	Sol	A30384	159	80	10	1.99498
Pontine central gray	Mod	Sol	A30384	72	25	8	0.695291
Pontine gray	Mod	Sol	A30384	674	309	203	0.790169
Pontine reticular nucleus	Mod	Sol	A30384	35	17	8	1.64557
Posterior amygdalar nucleus	Mod	Sol	A30384	80	47	10	1.28778
Posterior hypothalamic nucleus	Mod	Sol	A30384	423	230	132	1.6308
Posterior parietal association areas	Mod	Sol	A30384	758	497	63	4.70464
Posterodorsal tegmental nucleus	Mod	Sol	A30384	16	6	1	0.166177
Pretectal region	Mod	Sol	A30384	799	382	157	5.5896
Reticular nucleus of the thalamus	Mod	Sol	A30384	3	15	0	1.25752
Retrochiasmatic area	Mod	Sol	A30384	39	9	4	0.225924
Retrosplenial area	Mod	Sol	A30384	1351	1205	104	10.9908
Somatomotor areas	Mod	Sol	A30384	312	544	25	5.49736
Somatosensory areas	Mod	Sol	A30384	2162	2297	176	26.0025
Spinal nucleus of the trigeminal, caudal part	Mod	Sol	A30384	191	201	53	1.08397
Spinal nucleus of the trigeminal, interpolar part	Mod	Sol	A30384	277	249	94	2.35903
Spinal nucleus of the trigeminal, oral part	Mod	Sol	A30384	17	23	0	1.21386
Striatum	Mod	Sol	A30384	68	19	2	0.581027
Subiculum	Mod	Sol	A30384	19	51	1	1.39561
Sublaterodorsal nucleus	Mod	Sol	A30384	8	7	2	0.32061
Subparafascicular nucleus	Mod	Sol	A30384	19	20	7	0.141451
Substantia innominata	Mod	Sol	A30384	84	40	7	3.19616
Substantia nigra, compact part	Mod	Sol	A30384	2	0	0	0.275065
Substantia nigra, reticular part	Mod	Sol	A30384	0	1	0	0.808358
Subthalamic nucleus	Mod	Sol	A30384	2	10	1	0.261612
Superior central nucleus raphe	Mod	Sol	A30384	24	26	3	0.631609
Superior colliculus, motor related	Mod	Sol	A30384	385	153	75	2.60383
Superior colliculus, sensory related	Mod	Sol	A30384	784	303	179	1.62836
Superior olivary complex	Mod	Sol	A30384	27	12	6	0.965298
Suprachiasmatic nucleus	Mod	Sol	A30384	27	22	1	0.0300255
Supramammillary nucleus	Mod	Sol	A30384	422	156	102	0.651309
Supraoptic nucleus	Mod	Sol	A30384	26	35	6	0.0450842
Tegmental reticular nucleus	Mod	Sol	A30384	540	299	151	1.12968
Temporal association areas	Mod	Sol	A30384	328	231	38	3.15287
Tuberal nucleus	Mod	Sol	A30384	59	38	17	0.363952
Tuberomammillary nucleus	Mod	Sol	A30384	54	19	9	0.375264
Ventral group of the dorsal thalamus	Mod	Sol	A30384	110	239	20	6.78229
Ventral premammillary nucleus	Mod	Sol	A30384	113	62	22	0.45435
Ventral tegmental area	Mod	Sol	A30384	27	12	4	0.481284
Ventrolateral preoptic nucleus	Mod	Sol	A30384	56	37	14	0.20193
Ventromedial hypothalamic nucleus	Mod	Sol	A30384	116	45	16	0.86812
Vestibular nuclei	Mod	Sol	A30384	89	57	18	1.04842
Visceral area	Mod	Sol	A30384	99	62	9	1.18775
Visual areas	Mod	Sol	A30384	2446	1148	171	9.65207
Zona incerta	Mod	Sol	A30384	330	192	64	4.34545
Agranular insular area	Mod	Sol	A34372	325	380	68	2.89053
Ammon's horn	Mod	Sol	A34372	634	582	72	18.8211
Anterior amygdalar area	Mod	Sol	A34372	95	62	22	0.862001
Anterior cingulate area	Mod	Sol	A34372	1544	1192	305	4.08253
Anterior group of the dorsal thalamus	Mod	Sol	A34372	2	2	0	0.789166
Anterior hypothalamic nucleus	Mod	Sol	A34372	170	67	42	0.413202
Arcuate hypothalamic nucleus	Mod	Sol	A34372	96	98	33	0.226544
Area postrema	Mod	Sol	A34372	44	39	6	0.170879
Auditory areas	Mod	Sol	A34372	2279	2029	517	6.34392
Barrington's nucleus	Mod	Sol	A34372	5	13	4	0.0713675
Basolateral amygdalar nucleus	Mod	Sol	A34372	358	366	81	2.39717
Basomedial amygdalar nucleus	Mod	Sol	A34372	370	419	105	2.24192
Bed nuclei of the stria terminalis	Mod	Sol	A34372	730	489	173	2.84563
Bed nuclei of the stria terminalis, anterior division, oval nucleus	Mod	Sol	A34372	129	71	25	0.310358
Caudoputamen	Mod	Sol	A34372	1032	985	144	23.361
Central amygdalar nucleus, lateral part	Mod	Sol	A34372	339	186	87	0.616761
Central amygdalar nucleus, medial part	Mod	Sol	A34372	166	171	56	1.1621
Central linear nucleus raphe	Mod	Sol	A34372	0	8	0	0.135127
Claustrum	Mod	Sol	A34372	159	115	52	0.427031
Cortical amygdalar area	Mod	Sol	A34372	751	696	182	2.98964
Dentate gyrus	Mod	Sol	A34372	434	248	29	5.06361
Diagonal band nucleus	Mod	Sol	A34372	80	33	10	0.605716
Dorsal motor nucleus of the vagus nerve	Mod	Sol	A34372	8	6	4	0.131616
Dorsal nucleus raphe	Mod	Sol	A34372	43	122	19	0.479186
Dorsomedial nucleus of the hypothalamus	Mod	Sol	A34372	461	294	185	0.904234
Ectorhinal area	Mod	Sol	A34372	270	254	68	1.46646
Endopiriform nucleus	Mod	Sol	A34372	538	451	111	3.3805
Entorhinal area	Mod	Sol	A34372	137	148	32	1.22569
Facial motor nucleus	Mod	Sol	A34372	0	5	0	0.450244
Geniculate group, dorsal thalamus	Mod	Sol	A34372	46	106	18	0.907211
Geniculate group, ventral thalamus	Mod	Sol	A34372	240	172	115	0.372315
Gigantocellular reticular nucleus	Mod	Sol	A34372	25	47	10	0.835904
Gustatory areas	Mod	Sol	A34372	132	192	31	0.976037
Hypoglossal nucleus	Mod	Sol	A34372	10	7	1	0.423859
Inferior colliculus	Mod	Sol	A34372	1061	1070	456	4.56744
Inferior olivary complex	Mod	Sol	A34372	4	17	0	0.923618
Intermediate reticular nucleus	Mod	Sol	A34372	75	122	30	1.89051
Intralaminar nuclei of the dorsal thalamus	Mod	Sol	A34372	612	549	193	1.88789
Lateral amygdalar nucleus	Mod	Sol	A34372	78	65	13	0.693894
Lateral group of the dorsal thalamus	Mod	Sol	A34372	113	296	20	4.67948
Lateral habenula	Mod	Sol	A34372	72	40	17	0.862845
Lateral hypothalamic area	Mod	Sol	A34372	1039	572	290	4.50206
Lateral mammillary nucleus	Mod	Sol	A34372	11	29	2	0.222033
Lateral parabrachial nucleus, external part	Mod	Sol	A34372	201	128	70	0.140569
Lateral preoptic area	Mod	Sol	A34372	128	98	28	0.828639
Lateral reticular nucleus	Mod	Sol	A34372	349	241	120	2.15106
Lateral septal complex	Mod	Sol	A34372	300	203	46	2.60288
Laterodorsal tegmental nucleus	Mod	Sol	A34372	58	62	31	0.249947
Locus ceruleus	Mod	Sol	A34372	85	122	42	0.811813
Magnocellular nucleus	Mod	Sol	A34372	68	53	15	1.02199
Medial amygdalar nucleus	Mod	Sol	A34372	867	803	305	3.38957
Medial group of the dorsal thalamus	Mod	Sol	A34372	668	607	184	3.62699
Medial habenula	Mod	Sol	A34372	27	19	5	0.488196
Medial mammillary nucleus	Mod	Sol	A34372	139	176	51	0.997955
Medial preoptic area	Mod	Sol	A34372	344	187	65	1.24531
Medial preoptic nucleus	Mod	Sol	A34372	151	80	40	0.931708
Medial septal nucleus	Mod	Sol	A34372	30	12	0	0.210053
Median preoptic nucleus	Mod	Sol	A34372	56	15	4	0.133486
Medullary reticular nucleus	Mod	Sol	A34372	58	36	14	0.995884
Midbrain reticular nucleus	Mod	Sol	A34372	153	258	42	3.94869
Nucleus incertus	Mod	Sol	A34372	27	26	6	0.30578
Nucleus of reuniens	Mod	Sol	A34372	124	128	43	0.724103
Nucleus of the solitary tract, caudal part	Mod	Sol	A34372	68	51	23	0.14044
Nucleus of the solitary tract, rostral part	Mod	Sol	A34372	172	116	56	0.438473
Nucleus raphe magnus	Mod	Sol	A34372	6	3	2	0.056053
Nucleus raphe pallidus	Mod	Sol	A34372	9	7	3	0.0352571
Nucleus raphe pontis	Mod	Sol	A34372	4	4	1	0.0740385
Pallidum	Mod	Sol	A34372	30	12	0	0.210053
Parabrachial nucleus	Mod	Sol	A34372	523	475	188	1.06188
Parasubthalamic nucleus	Mod	Sol	A34372	194	196	103	0.442878
Paraventricular hypothalamic nucleus	Mod	Sol	A34372	234	129	72	0.111716
Paraventricular nucleus of the thalamus	Mod	Sol	A34372	944	734	417	0.934273
Parvicellular reticular nucleus	Mod	Sol	A34372	263	250	87	2.93375
Pedunculopontine nucleus	Mod	Sol	A34372	10	14	1	0.442914
Periaqueductal gray	Mod	Sol	A34372	216	331	50	1.94397
Perihypoglossal nuclei	Mod	Sol	A34372	0	0	0	0.0590652
Perirhinal area	Mod	Sol	A34372	23	41	5	0.418007
Periventricular zone	Mod	Sol	A34372	421	316	99	1.26588
Piriform area	Mod	Sol	A34372	2671	1792	382	11.1226
Piriform-amygdalar area	Mod	Sol	A34372	368	294	73	1.87913
Pontine central gray	Mod	Sol	A34372	16	32	7	0.299401
Pontine gray	Mod	Sol	A34372	531	864	265	0.865416
Pontine reticular nucleus	Mod	Sol	A34372	89	138	26	3.98787
Posterior amygdalar nucleus	Mod	Sol	A34372	31	35	10	0.446913
Posterior hypothalamic nucleus	Mod	Sol	A34372	248	177	77	0.831826
Posterior parietal association areas	Mod	Sol	A34372	1225	1316	247	3.00407
Posterodorsal tegmental nucleus	Mod	Sol	A34372	6	18	1	0.157351
Pretectal region	Mod	Sol	A34372	737	789	299	3.53544
Principal sensory nucleus of the trigeminal	Mod	Sol	A34372	18	167	6	1.06772
Reticular nucleus of the thalamus	Mod	Sol	A34372	35	44	2	1.43695
Retrochiasmatic area	Mod	Sol	A34372	196	139	62	0.435349
Retrosplenial area	Mod	Sol	A34372	3130	3986	664	9.81207
Somatomotor areas	Mod	Sol	A34372	1454	1636	296	4.78179
Somatosensory areas	Mod	Sol	A34372	9966	11905	1971	30.7148
Spinal nucleus of the trigeminal, interpolar part	Mod	Sol	A34372	450	478	170	3.5417
Striatum	Mod	Sol	A34372	32	13	0	0.225903
Sublaterodorsal nucleus	Mod	Sol	A34372	13	17	4	0.123807
Subparafascicular nucleus	Mod	Sol	A34372	51	36	12	0.185652
Substantia innominata	Mod	Sol	A34372	140	114	23	2.46151
Substantia nigra, compact part	Mod	Sol	A34372	3	4	1	0.264721
Substantia nigra, reticular part	Mod	Sol	A34372	3	4	0	0.688244
Subthalamic nucleus	Mod	Sol	A34372	15	30	1	0.246939
Superior central nucleus raphe	Mod	Sol	A34372	35	114	11	0.489911
Superior colliculus, motor related	Mod	Sol	A34372	385	602	101	3.47043
Superior colliculus, sensory related	Mod	Sol	A34372	434	684	122	1.37817
Superior olivary complex	Mod	Sol	A34372	36	25	17	0.367818
Supramammillary nucleus	Mod	Sol	A34372	356	280	152	0.572616
Supraoptic nucleus	Mod	Sol	A34372	105	73	35	0.0655305
Tegmental reticular nucleus	Mod	Sol	A34372	322	687	169	0.978425
Temporal association areas	Mod	Sol	A34372	391	417	112	1.67745
Tuberal nucleus	Mod	Sol	A34372	247	88	46	0.817277
Ventral group of the dorsal thalamus	Mod	Sol	A34372	381	1243	81	8.10198
Ventral tegmental area	Mod	Sol	A34372	36	24	6	0.715386
Ventrolateral preoptic nucleus	Mod	Sol	A34372	172	111	43	0.337499
Ventromedial hypothalamic nucleus	Mod	Sol	A34372	179	86	42	1.12628
Vestibular nuclei	Mod	Sol	A34372	229	245	77	2.16456
Visceral area	Mod	Sol	A34372	536	794	152	3.54165
Visual areas	Mod	Sol	A34372	2620	2084	534	4.90214
Zona incerta	Mod	Sol	A34372	655	384	195	2.94004
Abducens nucleus	NWday	NWnight	53367	0	1	0	0.06755
Agranular insular area	NWday	NWnight	53367	2836	1716	464	11.0557
Agranular insular area, posterior part, layer 1	NWday	NWnight	53367	24	14	0	0.846935
Agranular insular area, posterior part, layer 2/3	NWday	NWnight	53367	283	180	37	1.70445
Agranular insular area, posterior part, layer 5	NWday	NWnight	53367	201	187	37	1.53266
Agranular insular area, ventral part, layer 1	NWday	NWnight	53367	24	12	5	0.180868
Agranular insular area, ventral part, layer 2/3	NWday	NWnight	53367	493	151	63	0.873503
Agranular insular area, ventral part, layer 5	NWday	NWnight	53367	736	373	111	1.45429
Ammon's horn	NWday	NWnight	53367	1675	1035	92	26.9765
Anterior amygdalar area	NWday	NWnight	53367	248	107	35	1.13
Anterior cingulate area	NWday	NWnight	53367	2924	2162	423	7.48412
Anterior group of the dorsal thalamus	NWday	NWnight	53367	135	506	34	4.67827
Anterior hypothalamic nucleus	NWday	NWnight	53367	583	230	106	1.79501
Anterior olfactory nucleus	NWday	NWnight	53367	920	451	118	1.35287
Anterior tegmental nucleus	NWday	NWnight	53367	2	3	0	0.0817662
Anterodorsal preoptic nucleus	NWday	NWnight	53367	133	55	17	0.372967
Anteroventral periventricular nucleus	NWday	NWnight	53367	62	114	15	0.483883
Anteroventral preoptic nucleus	NWday	NWnight	53367	65	37	5	0.238344
Arcuate hypothalamic nucleus	NWday	NWnight	53367	172	262	34	0.587784
Auditory areas	NWday	NWnight	53367	6483	3993	1446	9.38422
Barrington's nucleus	NWday	NWnight	53367	8	26	3	0.0637746
Basolateral amygdalar nucleus	NWday	NWnight	53367	579	517	113	3.90913
Basomedial amygdalar nucleus	NWday	NWnight	53367	703	525	132	3.39158
Bed nuclei of the stria terminalis	NWday	NWnight	53367	452	827	123	4.1304
Bed nuclei of the stria terminalis, anterior division, oval nucleus	NWday	NWnight	53367	24	50	7	0.0864566
Bed nucleus of the accessory olfactory tract	NWday	NWnight	53367	9	15	1	0.06086
Caudoputamen	NWday	NWnight	53367	3041	4346	543	59.7941
Central amygdalar nucleus, lateral part	NWday	NWnight	53367	254	449	69	1.32578
Central amygdalar nucleus, medial part	NWday	NWnight	53367	248	382	73	2.67712
Central linear nucleus raphe	NWday	NWnight	53367	8	6	1	0.1169
Cerebellar cortex	NWday	NWnight	53367	4024	3230	403	57.0548
Claustrum	NWday	NWnight	53367	712	459	177	1.25594
Cochlear nuclei	NWday	NWnight	53367	602	442	68	3.37321
Cortical amygdalar area	NWday	NWnight	53367	1395	983	247	5.79554
Dentate gyrus	NWday	NWnight	53367	369	516	25	8.94359
Dentate nucleus	NWday	NWnight	53367	16	5	1	0.5632
Diagonal band nucleus	NWday	NWnight	53367	141	67	17	0.990494
Dorsal motor nucleus of the vagus nerve	NWday	NWnight	53367	1	1	0	0.036182
Dorsal nucleus raphe	NWday	NWnight	53367	108	172	18	0.606879
Dorsal part of the lateral geniculate complex	NWday	NWnight	53367	309	381	43	1.87301
Dorsal premammillary nucleus	NWday	NWnight	53367	168	46	17	0.337156
Dorsal tegmental nucleus	NWday	NWnight	53367	7	11	1	0.2032
Dorsal terminal nucleus of the accessory optic tract	NWday	NWnight	53367	6	6	3	0.013
Dorsomedial nucleus of the hypothalamus	NWday	NWnight	53367	378	443	53	1.3404
Ectorhinal area	NWday	NWnight	53367	978	578	215	2.39229
Edinger-Westphal nucleus	NWday	NWnight	53367	134	77	12	0.257017
Endopiriform nucleus	NWday	NWnight	53367	1213	764	229	5.54397
Entorhinal area	NWday	NWnight	53367	715	355	93	3.45764
External cuneate nucleus	NWday	NWnight	53367	4	12	0	0.079086
Facial motor nucleus	NWday	NWnight	53367	34	35	9	1.2703
Fastigial nucleus	NWday	NWnight	53367	0	1	0	0.10635
Fundus of striatum	NWday	NWnight	53367	81	92	20	1.14578
Geniculate group, ventral thalamus	NWday	NWnight	53367	575	379	166	0.921095
Gigantocellular reticular nucleus	NWday	NWnight	53367	238	113	26	3.85374
Globus pallidus, external segment	NWday	NWnight	53367	62	109	9	3.95103
Globus pallidus, internal segment	NWday	NWnight	53367	23	16	3	1.31758
Gustatory areas	NWday	NWnight	53367	237	357	51	2.71383
Hippocampo-amygdalar transition area	NWday	NWnight	53367	2	4	0	0.04465
Inferior colliculus	NWday	NWnight	53367	5407	3004	1278	13.5421
Inferior olivary complex	NWday	NWnight	53367	3	21	1	0.441136
Infralimbic area	NWday	NWnight	53367	247	178	82	0.6757
Intercalated amygdalar nucleus	NWday	NWnight	53367	78	65	17	0.456048
Interfascicular nucleus raphe	NWday	NWnight	53367	102	34	14	0.235847
Intermediate reticular nucleus	NWday	NWnight	53367	275	202	37	3.1536
Interpeduncular nucleus	NWday	NWnight	53367	73	77	8	0.887803
Interposed nucleus	NWday	NWnight	53367	1	2	0	0.5653
Interstitial nucleus of Cajal	NWday	NWnight	53367	20	4	1	0.1474
Intralaminar nuclei of the dorsal thalamus	NWday	NWnight	53367	898	1182	248	4.71653
Lateral amygdalar nucleus	NWday	NWnight	53367	385	291	79	1.99788
Lateral group of the dorsal thalamus	NWday	NWnight	53367	367	522	59	8.39303
Lateral habenula	NWday	NWnight	53367	52	71	9	1.08023
Lateral hypothalamic area	NWday	NWnight	53367	1221	619	181	5.6318
Lateral mammillary nucleus	NWday	NWnight	53367	19	25	2	0.199065
Lateral parabrachial nucleus, external part	NWday	NWnight	53367	32	49	5	0.111086
Lateral preoptic area	NWday	NWnight	53367	296	132	31	1.42119
Lateral reticular nucleus	NWday	NWnight	53367	106	85	13	0.805325
Lateral septal complex	NWday	NWnight	53367	952	1864	255	6.97796
Lateral terminal nucleus of the accessory optic tract	NWday	NWnight	53367	37	17	7	0.0537463
Laterodorsal tegmental nucleus	NWday	NWnight	53367	180	115	24	0.576416
Locus ceruleus	NWday	NWnight	53367	74	139	13	0.630325
Magnocellular nucleus	NWday	NWnight	53367	138	40	15	0.86925
Magnocellular reticular nucleus	NWday	NWnight	53367	10	17	3	0.542597
Medial amygdalar nucleus	NWday	NWnight	53367	1166	1026	237	5.16573
Medial geniculate complex	NWday	NWnight	53367	127	154	17	1.74213
Medial group of the dorsal thalamus	NWday	NWnight	53367	437	897	89	5.21793
Medial habenula	NWday	NWnight	53367	13	15	0	0.601379
Medial mammillary nucleus	NWday	NWnight	53367	38	187	11	1.01173
Medial preoptic area	NWday	NWnight	53367	419	229	62	1.4762
Medial preoptic nucleus	NWday	NWnight	53367	170	132	36	0.679275
Medial septal nucleus	NWday	NWnight	53367	84	43	12	0.6503
Medial terminal nucleus of the accessory optic tract	NWday	NWnight	53367	3	1	0	0.00999075
Midbrain reticular nucleus	NWday	NWnight	53367	1525	684	179	13.1559
Midbrain reticular nucleus, retrorubral area	NWday	NWnight	53367	79	18	6	0.404542
Motor nucleus of trigeminal	NWday	NWnight	53367	3	17	1	0.885151
Nucleus accumbens	NWday	NWnight	53367	1705	1208	319	8.33228
Nucleus incertus	NWday	NWnight	53367	28	49	5	0.20555
Nucleus of Darkschewitsch	NWday	NWnight	53367	27	11	4	0.17385
Nucleus of reuniens	NWday	NWnight	53367	137	269	47	1.39285
Nucleus of the lateral lemniscus	NWday	NWnight	53367	40	79	7	1.5446
Nucleus of the lateral olfactory tract	NWday	NWnight	53367	255	119	32	0.6568
Nucleus of the solitary tract, rostral part	NWday	NWnight	53367	108	101	19	0.54226
Nucleus of the trapezoid body	NWday	NWnight	53367	12	12	2	0.298046
Nucleus raphe pontis	NWday	NWnight	53367	28	18	4	0.21265
Oculomotor nucleus	NWday	NWnight	53367	3	5	1	0.05734
Olfactory tubercle	NWday	NWnight	53367	1949	719	195	6.87262
Orbital area	NWday	NWnight	53367	217	182	27	0.58465
Parabrachial nucleus	NWday	NWnight	53367	527	509	78	3.31138
Paragigantocellular reticular nucleus, dorsal part	NWday	NWnight	53367	24	12	6	0.246917
Paranigral nucleus	NWday	NWnight	53367	2	5	0	0.0694878
Parastrial nucleus	NWday	NWnight	53367	103	28	14	0.305722
Parasubthalamic nucleus	NWday	NWnight	53367	204	92	30	0.513952
Parataenial nucleus	NWday	NWnight	53367	56	136	10	0.60943
Paraventricular hypothalamic nucleus	NWday	NWnight	53367	339	361	53	0.461299
Paraventricular nucleus of the thalamus	NWday	NWnight	53367	407	1394	88	1.57183
Parvicellular motor 5 nucleus	NWday	NWnight	53367	20	12	4	0.1024
Parvicellular reticular nucleus	NWday	NWnight	53367	244	203	51	3.06493
Pedunculopontine nucleus	NWday	NWnight	53367	202	62	12	2.04503
Periaqueductal gray	NWday	NWnight	53367	2754	1842	580	11.3509
Perifornical nucleus	NWday	NWnight	53367	317	132	36	0.868598
Perihypoglossal nuclei	NWday	NWnight	53367	21	37	6	0.261089
Perirhinal area	NWday	NWnight	53367	119	82	30	0.79515
Peritrigeminal zone	NWday	NWnight	53367	31	28	3	0.916681
Periventricular zone	NWday	NWnight	53367	125	114	17	0.380822
Piriform area	NWday	NWnight	53367	10766	4370	1262	22.8979
Piriform-amygdalar area	NWday	NWnight	53367	603	296	79	2.64963
Pontine central gray	NWday	NWnight	53367	142	261	25	1.42061
Pontine gray	NWday	NWnight	53367	1797	1328	440	1.85729
Pontine reticular nucleus	NWday	NWnight	53367	679	315	77	11.5252
Posterior amygdalar nucleus	NWday	NWnight	53367	170	161	29	1.44085
Posterior hypothalamic nucleus	NWday	NWnight	53367	800	439	156	2.49453
Posterior parietal association areas	NWday	NWnight	53367	4212	1870	570	4.97792
Posterodorsal preoptic nucleus	NWday	NWnight	53367	1	10	0	0.044
Posterodorsal tegmental nucleus	NWday	NWnight	53367	38	41	7	0.34485
Postpiriform transition area	NWday	NWnight	53367	16	29	4	0.393342
Postsubiculum	NWday	NWnight	53367	46	209	14	0.554354
Prelimbic area	NWday	NWnight	53367	464	181	80	0.63829
Pretectal region	NWday	NWnight	53367	1173	757	197	6.12856
Principal sensory nucleus of the trigeminal	NWday	NWnight	53367	129	234	23	3.12227
Prosubiculum	NWday	NWnight	53367	25	18	3	0.585863
Red nucleus	NWday	NWnight	53367	71	40	2	2.49235
Reticular nucleus of the thalamus	NWday	NWnight	53367	45	98	7	3.68401
Retrochiasmatic area	NWday	NWnight	53367	34	37	8	0.296191
Retrosplenial area	NWday	NWnight	53367	7768	5023	840	19.3485
Retrosplenial area, dorsal part, layer 1	NWday	NWnight	53367	95	40	5	0.742531
Retrosplenial area, dorsal part, layer 2/3	NWday	NWnight	53367	1060	561	116	1.31281
Retrosplenial area, dorsal part, layer 5	NWday	NWnight	53367	393	339	42	1.47611
Retrosplenial area, ventral part, layer 1	NWday	NWnight	53367	208	185	22	0.838172
Retrosplenial area, ventral part, layer 2/3	NWday	NWnight	53367	1657	1363	165	1.92806
Retrosplenial area, ventral part, layer 5	NWday	NWnight	53367	762	394	81	2.64467
Rostral linear nucleus raphe	NWday	NWnight	53367	20	9	2	0.0620327
Somatomotor areas	NWday	NWnight	53367	5995	5033	937	24.2371
Somatosensory areas	NWday	NWnight	53367	25557	22494	4474	75.6742
Spinal nucleus of the trigeminal, interpolar part	NWday	NWnight	53367	95	86	12	1.422
Spinal nucleus of the trigeminal, oral part	NWday	NWnight	53367	39	40	5	1.07135
Subceruleus nucleus	NWday	NWnight	53367	4	8	0	0.0971579
Subfornical organ	NWday	NWnight	53367	0	45	0	0.104629
Subiculum	NWday	NWnight	53367	34	159	3	1.23412
Sublaterodorsal nucleus	NWday	NWnight	53367	5	11	1	0.124225
Subparafascicular nucleus	NWday	NWnight	53367	155	108	23	0.332439
Subparaventricular zone	NWday	NWnight	53367	122	64	15	0.310274
Substantia innominata	NWday	NWnight	53367	722	340	100	6.10469
Substantia nigra, compact part	NWday	NWnight	53367	31	11	2	0.928793
Substantia nigra, reticular part	NWday	NWnight	53367	29	46	1	4.55256
Subthalamic nucleus	NWday	NWnight	53367	9	23	0	0.392761
Superior central nucleus raphe	NWday	NWnight	53367	99	100	13	1.13749
Superior colliculus, motor related	NWday	NWnight	53367	4529	2044	743	13.8601
Superior colliculus, sensory related	NWday	NWnight	53367	3956	1811	811	4.79102
Superior olivary complex	NWday	NWnight	53367	310	201	74	3.27096
Suprachiasmatic nucleus	NWday	NWnight	53367	245	93	11	0.216845
Supragenual nucleus	NWday	NWnight	53367	9	12	0	0.0329
Supramammillary nucleus	NWday	NWnight	53367	191	137	39	0.513436
Supraoptic nucleus	NWday	NWnight	53367	21	135	3	0.160242
Supratrigeminal nucleus	NWday	NWnight	53367	136	117	23	0.90651
Taenia tecta	NWday	NWnight	53367	335	119	27	0.863343
Tegmental reticular nucleus	NWday	NWnight	53367	1159	828	325	1.90474
Temporal association areas	NWday	NWnight	53367	2173	1226	456	3.94665
Triangular nucleus of septum	NWday	NWnight	53367	59	22	2	0.334806
Tuberal nucleus	NWday	NWnight	53367	85	230	19	1.17315
Tuberomammillary nucleus	NWday	NWnight	53367	21	21	9	0.167862
Ventral group of the dorsal thalamus	NWday	NWnight	53367	259	1318	45	12.688
Ventral premammillary nucleus	NWday	NWnight	53367	15	23	4	0.278842
Ventral tegmental area	NWday	NWnight	53367	155	81	17	2.32002
Ventral tegmental nucleus	NWday	NWnight	53367	12	11	2	0.118072
Ventrolateral preoptic nucleus	NWday	NWnight	53367	8	46	2	0.092448
Ventromedial hypothalamic nucleus	NWday	NWnight	53367	96	241	21	1.80421
Ventromedial preoptic nucleus	NWday	NWnight	53367	11	24	2	0.08
Vestibular nuclei	NWday	NWnight	53367	137	180	33	5.41069
Vestibulocerebellar nucleus	NWday	NWnight	53367	0	0	0	0.1212
Visceral area	NWday	NWnight	53367	809	817	151	5.77985
Visual areas	NWday	NWnight	53367	10483	4451	1423	11.1961
Xiphoid thalamic nucleus	NWday	NWnight	53367	24	30	7	0.102668
Zona incerta	NWday	NWnight	53367	946	439	130	6.00589
optic chiasm	NWday	NWnight	53367	4	8	0	0.7324
optic tract	NWday	NWnight	53367	46	57	6	1.66055
Abducens nucleus	NWday	NWnight	53370	0	6	0	0.07395
Agranular insular area	NWday	NWnight	53370	2203	2471	397	16.2629
Agranular insular area, posterior part, layer 1	NWday	NWnight	53370	27	31	5	1.05655
Agranular insular area, posterior part, layer 2/3	NWday	NWnight	53370	243	195	25	1.84083
Agranular insular area, posterior part, layer 5	NWday	NWnight	53370	188	281	52	1.70595
Agranular insular area, ventral part, layer 1	NWday	NWnight	53370	38	17	4	0.347442
Agranular insular area, ventral part, layer 2/3	NWday	NWnight	53370	310	205	57	1.12326
Agranular insular area, ventral part, layer 5	NWday	NWnight	53370	502	437	75	1.68031
Ammon's horn	NWday	NWnight	53370	979	959	67	24.8247
Anterior amygdalar area	NWday	NWnight	53370	168	113	19	1.59999
Anterior cingulate area	NWday	NWnight	53370	4754	3669	1029	10.414
Anterior group of the dorsal thalamus	NWday	NWnight	53370	95	327	34	3.89493
Anterior hypothalamic nucleus	NWday	NWnight	53370	205	139	54	1.14339
Anterior olfactory nucleus	NWday	NWnight	53370	1368	1078	227	3.31623
Anterior tegmental nucleus	NWday	NWnight	53370	5	6	2	0.101282
Anterodorsal preoptic nucleus	NWday	NWnight	53370	63	49	8	0.213448
Anteroventral periventricular nucleus	NWday	NWnight	53370	4	55	0	0.201162
Arcuate hypothalamic nucleus	NWday	NWnight	53370	108	280	25	0.510558
Area postrema	NWday	NWnight	53370	7	114	3	0.267058
Auditory areas	NWday	NWnight	53370	4590	4643	1065	11.8653
Basolateral amygdalar nucleus	NWday	NWnight	53370	395	398	72	3.30463
Basomedial amygdalar nucleus	NWday	NWnight	53370	621	540	117	3.12349
Bed nuclei of the stria terminalis	NWday	NWnight	53370	401	961	113	4.89012
Bed nuclei of the stria terminalis, anterior division, oval nucleus	NWday	NWnight	53370	31	85	9	0.135445
Bed nucleus of the accessory olfactory tract	NWday	NWnight	53370	32	29	11	0.0838151
Caudoputamen	NWday	NWnight	53370	2116	3978	414	63.5778
Central amygdalar nucleus, lateral part	NWday	NWnight	53370	84	260	29	0.553637
Central amygdalar nucleus, medial part	NWday	NWnight	53370	163	286	37	1.60323
Central linear nucleus raphe	NWday	NWnight	53370	6	13	2	0.166891
Cerebellar cortex	NWday	NWnight	53370	2757	3624	265	68.4246
Claustrum	NWday	NWnight	53370	573	457	113	1.50371
Cochlear nuclei	NWday	NWnight	53370	695	918	115	4.46514
Cortical amygdalar area	NWday	NWnight	53370	1548	1081	248	6.17963
Cuneate nucleus	NWday	NWnight	53370	48	105	20	0.800127
Dentate gyrus	NWday	NWnight	53370	238	515	6	7.84092
Dentate nucleus	NWday	NWnight	53370	5	16	0	0.88765
Diagonal band nucleus	NWday	NWnight	53370	188	109	8	1.62196
Dorsal motor nucleus of the vagus nerve	NWday	NWnight	53370	6	34	2	0.208144
Dorsal nucleus raphe	NWday	NWnight	53370	34	143	8	0.438168
Dorsal part of the lateral geniculate complex	NWday	NWnight	53370	175	393	22	2.09156
Dorsal premammillary nucleus	NWday	NWnight	53370	103	57	14	0.31698
Dorsal tegmental nucleus	NWday	NWnight	53370	1	14	0	0.1495
Dorsomedial nucleus of the hypothalamus	NWday	NWnight	53370	125	264	37	0.66666
Ectorhinal area	NWday	NWnight	53370	462	596	104	2.40829
Edinger-Westphal nucleus	NWday	NWnight	53370	33	43	2	0.122626
Endopiriform nucleus	NWday	NWnight	53370	880	794	181	5.59635
Entorhinal area	NWday	NWnight	53370	475	430	68	3.87755
External cuneate nucleus	NWday	NWnight	53370	84	109	32	0.429803
Facial motor nucleus	NWday	NWnight	53370	31	91	6	2.95112
Frontal pole, cerebral cortex	NWday	NWnight	53370	1	14	0	0.08925
Fundus of striatum	NWday	NWnight	53370	61	133	10	1.3659
Geniculate group, ventral thalamus	NWday	NWnight	53370	514	374	175	1.05976
Gigantocellular reticular nucleus	NWday	NWnight	53370	229	257	43	8.30275
Globus pallidus, external segment	NWday	NWnight	53370	37	107	6	4.14551
Globus pallidus, internal segment	NWday	NWnight	53370	11	20	1	1.42744
Gracile nucleus	NWday	NWnight	53370	3	26	1	0.114384
Gustatory areas	NWday	NWnight	53370	636	761	81	4.49211
Hippocampo-amygdalar transition area	NWday	NWnight	53370	35	38	10	0.224749
Hypoglossal nucleus	NWday	NWnight	53370	16	42	6	0.800842
Inferior colliculus	NWday	NWnight	53370	2336	1811	683	9.21739
Inferior olivary complex	NWday	NWnight	53370	6	33	1	0.692541
Infralimbic area	NWday	NWnight	53370	172	309	44	1.44205
Intercalated amygdalar nucleus	NWday	NWnight	53370	69	64	10	0.419513
Interfascicular nucleus raphe	NWday	NWnight	53370	12	15	1	0.1588
Intermediate reticular nucleus	NWday	NWnight	53370	441	407	91	7.34329
Interpeduncular nucleus	NWday	NWnight	53370	37	39	2	0.516263
Interposed nucleus	NWday	NWnight	53370	0	6	0	0.4982
Interstitial nucleus of Cajal	NWday	NWnight	53370	11	8	1	0.162672
Intralaminar nuclei of the dorsal thalamus	NWday	NWnight	53370	499	1032	134	4.22964
Lateral amygdalar nucleus	NWday	NWnight	53370	158	189	58	1.39514
Lateral group of the dorsal thalamus	NWday	NWnight	53370	186	566	49	6.57358
Lateral habenula	NWday	NWnight	53370	47	37	3	0.556346
Lateral hypothalamic area	NWday	NWnight	53370	836	706	184	4.74134
Lateral mammillary nucleus	NWday	NWnight	53370	38	44	5	0.195111
Lateral parabrachial nucleus, external part	NWday	NWnight	53370	12	45	1	0.0607895
Lateral preoptic area	NWday	NWnight	53370	110	96	11	1.45064
Lateral reticular nucleus	NWday	NWnight	53370	460	741	157	3.77672
Lateral septal complex	NWday	NWnight	53370	1226	2072	384	8.35423
Lateral terminal nucleus of the accessory optic tract	NWday	NWnight	53370	2	3	2	0.03655
Laterodorsal tegmental nucleus	NWday	NWnight	53370	68	97	14	0.444219
Locus ceruleus	NWday	NWnight	53370	50	94	11	0.480491
Magnocellular nucleus	NWday	NWnight	53370	83	58	8	1.04759
Magnocellular reticular nucleus	NWday	NWnight	53370	31	65	7	1.68584
Medial amygdalar nucleus	NWday	NWnight	53370	941	942	181	3.90799
Medial geniculate complex	NWday	NWnight	53370	100	94	10	1.50504
Medial group of the dorsal thalamus	NWday	NWnight	53370	161	499	37	3.83107
Medial habenula	NWday	NWnight	53370	8	11	0	0.348352
Medial mammillary nucleus	NWday	NWnight	53370	104	535	31	1.56898
Medial preoptic area	NWday	NWnight	53370	201	266	27	1.80178
Medial preoptic nucleus	NWday	NWnight	53370	86	239	33	1.25084
Medial septal nucleus	NWday	NWnight	53370	49	41	6	0.62595
Medial terminal nucleus of the accessory optic tract	NWday	NWnight	53370	5	3	1	0.10081
Median preoptic nucleus	NWday	NWnight	53370	3	86	0	0.157476
Medullary reticular nucleus	NWday	NWnight	53370	365	442	76	5.5664
Midbrain reticular nucleus	NWday	NWnight	53370	560	509	111	8.73629
Midbrain reticular nucleus, retrorubral area	NWday	NWnight	53370	40	30	5	0.711988
Motor nucleus of trigeminal	NWday	NWnight	53370	4	17	1	0.83375
Nucleus accumbens	NWday	NWnight	53370	1239	1750	234	12.2487
Nucleus of Darkschewitsch	NWday	NWnight	53370	6	8	1	0.1952
Nucleus of reuniens	NWday	NWnight	53370	33	171	16	0.750175
Nucleus of the lateral lemniscus	NWday	NWnight	53370	26	39	6	0.6955
Nucleus of the lateral olfactory tract	NWday	NWnight	53370	26	20	5	0.0742
Nucleus of the solitary tract, caudal part	NWday	NWnight	53370	82	386	14	0.983223
Nucleus of the solitary tract, rostral part	NWday	NWnight	53370	173	171	58	0.765353
Nucleus of the trapezoid body	NWday	NWnight	53370	1	4	1	0.17165
Nucleus raphe magnus	NWday	NWnight	53370	4	36	1	0.192219
Nucleus raphe pallidus	NWday	NWnight	53370	4	37	1	0.0711361
Nucleus raphe pontis	NWday	NWnight	53370	8	26	4	0.19495
Oculomotor nucleus	NWday	NWnight	53370	0	1	0	0.0345
Olfactory tubercle	NWday	NWnight	53370	1963	1037	199	10.3505
Orbital area	NWday	NWnight	53370	1160	1554	287	5.31857
Parabrachial nucleus	NWday	NWnight	53370	274	394	57	2.01032
Paragigantocellular reticular nucleus, dorsal part	NWday	NWnight	53370	18	25	3	0.9236
Paranigral nucleus	NWday	NWnight	53370	0	0	0	0.0134
Parastrial nucleus	NWday	NWnight	53370	36	42	9	0.208527
Parasubthalamic nucleus	NWday	NWnight	53370	213	130	42	0.372603
Parataenial nucleus	NWday	NWnight	53370	57	163	13	0.572667
Paratrigeminal nucleus	NWday	NWnight	53370	2	8	0	0.150771
Paraventricular hypothalamic nucleus	NWday	NWnight	53370	51	189	12	0.423629
Paraventricular nucleus of the thalamus	NWday	NWnight	53370	408	1163	86	1.26541
Parvicellular motor 5 nucleus	NWday	NWnight	53370	28	27	11	0.1008
Parvicellular reticular nucleus	NWday	NWnight	53370	249	334	75	5.09415
Pedunculopontine nucleus	NWday	NWnight	53370	57	58	12	1.2657
Periaqueductal gray	NWday	NWnight	53370	1064	1675	313	8.70309
Perifornical nucleus	NWday	NWnight	53370	96	112	29	0.625092
Perihypoglossal nuclei	NWday	NWnight	53370	56	99	22	0.873211
Perirhinal area	NWday	NWnight	53370	53	95	6	0.581534
Peritrigeminal zone	NWday	NWnight	53370	3	20	1	0.6026
Periventricular hypothalamic nucleus, posterior part	NWday	NWnight	53370	48	68	15	0.222668
Periventricular zone	NWday	NWnight	53370	76	353	30	0.746901
Piriform area	NWday	NWnight	53370	9482	5505	1282	27.8954
Piriform-amygdalar area	NWday	NWnight	53370	638	369	63	2.6384
Pontine central gray	NWday	NWnight	53370	63	155	11	1.08199
Pontine gray	NWday	NWnight	53370	1783	1087	378	1.68683
Pontine reticular nucleus	NWday	NWnight	53370	239	286	61	8.37924
Posterior amygdalar nucleus	NWday	NWnight	53370	284	252	43	1.88164
Posterior hypothalamic nucleus	NWday	NWnight	53370	322	377	107	1.56123
Posterior parietal association areas	NWday	NWnight	53370	4452	2334	748	5.23744
Posterodorsal preoptic nucleus	NWday	NWnight	53370	34	92	10	0.19289
Posterodorsal tegmental nucleus	NWday	NWnight	53370	2	16	2	0.08365
Postpiriform transition area	NWday	NWnight	53370	207	143	21	1.70956
Postsubiculum	NWday	NWnight	53370	8	55	1	0.14975
Prelimbic area	NWday	NWnight	53370	661	904	159	3.12071
Pretectal region	NWday	NWnight	53370	654	749	157	5.75366
Principal sensory nucleus of the trigeminal	NWday	NWnight	53370	38	159	14	1.82639
Prosubiculum	NWday	NWnight	53370	11	22	1	0.563567
Red nucleus	NWday	NWnight	53370	48	38	11	1.35555
Reticular nucleus of the thalamus	NWday	NWnight	53370	25	139	3	2.43395
Retrochiasmatic area	NWday	NWnight	53370	26	60	4	0.316907
Retrosplenial area	NWday	NWnight	53370	7118	4851	913	15.0651
Retrosplenial area, dorsal part, layer 1	NWday	NWnight	53370	86	68	6	0.69063
Retrosplenial area, dorsal part, layer 2/3	NWday	NWnight	53370	1317	613	158	1.49218
Retrosplenial area, dorsal part, layer 5	NWday	NWnight	53370	687	338	94	1.73858
Retrosplenial area, ventral part, layer 1	NWday	NWnight	53370	70	92	5	0.915723
Retrosplenial area, ventral part, layer 2/3	NWday	NWnight	53370	1555	1428	189	1.50391
Retrosplenial area, ventral part, layer 5	NWday	NWnight	53370	1282	685	142	2.77671
Rostral linear nucleus raphe	NWday	NWnight	53370	9	4	1	0.04665
Somatomotor areas	NWday	NWnight	53370	10175	9202	1823	46.7481
Somatosensory areas	NWday	NWnight	53370	22888	22732	4439	85.5405
Spinal nucleus of the trigeminal, caudal part	NWday	NWnight	53370	877	1357	292	4.25586
Spinal nucleus of the trigeminal, interpolar part	NWday	NWnight	53370	62	144	19	2.03168
Spinal nucleus of the trigeminal, oral part	NWday	NWnight	53370	41	96	12	3.5093
Subfornical organ	NWday	NWnight	53370	0	17	0	0.06255
Subiculum	NWday	NWnight	53370	7	154	0	1.22246
Subparafascicular nucleus	NWday	NWnight	53370	179	178	51	0.562731
Subparaventricular zone	NWday	NWnight	53370	25	43	5	0.065614
Substantia innominata	NWday	NWnight	53370	609	466	93	7.59437
Substantia nigra, compact part	NWday	NWnight	53370	15	11	3	0.781616
Substantia nigra, reticular part	NWday	NWnight	53370	31	27	0	3.54746
Subthalamic nucleus	NWday	NWnight	53370	35	40	0	0.322338
Superior central nucleus raphe	NWday	NWnight	53370	53	49	7	0.620729
Superior colliculus, motor related	NWday	NWnight	53370	1806	1307	357	9.50232
Superior colliculus, sensory related	NWday	NWnight	53370	1761	1251	474	3.89456
Superior olivary complex	NWday	NWnight	53370	246	119	36	1.77602
Suprachiasmatic nucleus	NWday	NWnight	53370	336	260	37	0.24736
Supragenual nucleus	NWday	NWnight	53370	3	12	0	0.0439
Supramammillary nucleus	NWday	NWnight	53370	146	205	43	0.85494
Supraoptic nucleus	NWday	NWnight	53370	5	131	0	0.106286
Supratrigeminal nucleus	NWday	NWnight	53370	24	51	10	0.46666
Taenia tecta	NWday	NWnight	53370	539	365	51	2.19628
Tegmental reticular nucleus	NWday	NWnight	53370	460	494	168	0.806513
Temporal association areas	NWday	NWnight	53370	960	1099	215	3.43428
Triangular nucleus of septum	NWday	NWnight	53370	64	100	7	0.89385
Trochlear nucleus	NWday	NWnight	53370	1	0	0	0.0175
Tuberal nucleus	NWday	NWnight	53370	45	99	13	0.562933
Tuberomammillary nucleus	NWday	NWnight	53370	7065	7870	1271	49.5788
Ventral group of the dorsal thalamus	NWday	NWnight	53370	167	1223	43	11.4638
Ventral premammillary nucleus	NWday	NWnight	53370	278	223	42	0.643531
Ventral tegmental area	NWday	NWnight	53370	45	57	9	1.54474
Ventral tegmental nucleus	NWday	NWnight	53370	3	10	0	0.0428086
Ventrolateral preoptic nucleus	NWday	NWnight	53370	21	133	4	0.208512
Ventromedial hypothalamic nucleus	NWday	NWnight	53370	117	184	32	1.48345
Ventromedial preoptic nucleus	NWday	NWnight	53370	10	39	3	0.09995
Vestibular nuclei	NWday	NWnight	53370	214	432	73	9.76441
Vestibulocerebellar nucleus	NWday	NWnight	53370	0	0	0	0.0238
Visceral area	NWday	NWnight	53370	764	916	113	5.69854
Visual areas	NWday	NWnight	53370	7514	4132	1292	8.7167
Xiphoid thalamic nucleus	NWday	NWnight	53370	9	34	5	0.0672
Zona incerta	NWday	NWnight	53370	449	487	92	6.15813
optic chiasm	NWday	NWnight	53370	68	44	5	0.85755
optic tract	NWday	NWnight	53370	14	44	4	1.1359
Agranular insular area	NWday	NWnight	53371	2048	2632	342	16.7588
Agranular insular area, posterior part, layer 1	NWday	NWnight	53371	18	23	2	1.12046
Agranular insular area, posterior part, layer 2/3	NWday	NWnight	53371	263	234	29	1.95452
Agranular insular area, posterior part, layer 5	NWday	NWnight	53371	223	335	49	1.9582
Agranular insular area, ventral part, layer 1	NWday	NWnight	53371	61	56	7	0.377723
Agranular insular area, ventral part, layer 2/3	NWday	NWnight	53371	198	167	22	1.15645
Agranular insular area, ventral part, layer 5	NWday	NWnight	53371	299	321	49	1.37459
Ammon's horn	NWday	NWnight	53371	1050	1103	117	25.7437
Anterior amygdalar area	NWday	NWnight	53371	324	210	50	2.12982
Anterior cingulate area	NWday	NWnight	53371	4439	3386	712	12.752
Anterior group of the dorsal thalamus	NWday	NWnight	53371	211	723	45	5.08752
Anterior hypothalamic nucleus	NWday	NWnight	53371	547	317	100	2.6987
Anterior olfactory nucleus	NWday	NWnight	53371	336	250	46	1.23572
Anterodorsal preoptic nucleus	NWday	NWnight	53371	102	43	8	0.30973
Anteroventral periventricular nucleus	NWday	NWnight	53371	5	15	1	0.0730237
Anteroventral preoptic nucleus	NWday	NWnight	53371	19	18	2	0.303896
Arcuate hypothalamic nucleus	NWday	NWnight	53371	70	249	16	0.402492
Area postrema	NWday	NWnight	53371	11	68	6	0.141353
Auditory areas	NWday	NWnight	53371	5757	6451	1511	13.4976
Barrington's nucleus	NWday	NWnight	53371	7	27	2	0.0652694
Basolateral amygdalar nucleus	NWday	NWnight	53371	449	531	55	4.30626
Basomedial amygdalar nucleus	NWday	NWnight	53371	816	695	149	3.88974
Bed nuclei of the stria terminalis	NWday	NWnight	53371	515	1234	142	5.90968
Bed nuclei of the stria terminalis, anterior division, oval nucleus	NWday	NWnight	53371	29	95	9	0.139871
Bed nucleus of the accessory olfactory tract	NWday	NWnight	53371	15	10	3	0.02685
Caudoputamen	NWday	NWnight	53371	2300	4376	384	77.0255
Central amygdalar nucleus, lateral part	NWday	NWnight	53371	102	298	29	0.671641
Central amygdalar nucleus, medial part	NWday	NWnight	53371	132	289	33	1.6497
Central linear nucleus raphe	NWday	NWnight	53371	2	2	0	0.03405
Cerebellar cortex	NWday	NWnight	53371	5621	3137	423	149.002
Claustrum	NWday	NWnight	53371	546	772	144	2.14287
Cochlear nuclei	NWday	NWnight	53371	818	776	109	4.23621
Cortical amygdalar area	NWday	NWnight	53371	1982	1298	252	7.44437
Cuneate nucleus	NWday	NWnight	53371	19	52	6	0.504725
Dentate gyrus	NWday	NWnight	53371	210	411	11	8.59683
Dentate nucleus	NWday	NWnight	53371	26	32	2	0.63995
Diagonal band nucleus	NWday	NWnight	53371	157	133	14	2.35397
Dorsal motor nucleus of the vagus nerve	NWday	NWnight	53371	4	85	1	0.266582
Dorsal nucleus raphe	NWday	NWnight	53371	30	149	4	0.508765
Dorsal part of the lateral geniculate complex	NWday	NWnight	53371	197	361	24	2.04845
Dorsal premammillary nucleus	NWday	NWnight	53371	188	172	37	0.823853
Dorsal tegmental nucleus	NWday	NWnight	53371	26	16	1	0.209019
Dorsal terminal nucleus of the accessory optic tract	NWday	NWnight	53371	1	2	1	0.0247
Dorsomedial nucleus of the hypothalamus	NWday	NWnight	53371	252	292	43	0.924951
Ectorhinal area	NWday	NWnight	53371	1006	898	195	3.63533
Edinger-Westphal nucleus	NWday	NWnight	53371	26	52	6	0.079689
Endopiriform nucleus	NWday	NWnight	53371	1185	1180	246	6.78877
Entorhinal area	NWday	NWnight	53371	453	521	60	4.92281
External cuneate nucleus	NWday	NWnight	53371	200	212	63	0.766243
Facial motor nucleus	NWday	NWnight	53371	20	51	2	2.10928
Fastigial nucleus	NWday	NWnight	53371	1	7	0	1.07625
Frontal pole, cerebral cortex	NWday	NWnight	53371	6	19	1	0.17545
Fundus of striatum	NWday	NWnight	53371	73	191	11	1.83281
Geniculate group, ventral thalamus	NWday	NWnight	53371	572	447	193	1.14563
Gigantocellular reticular nucleus	NWday	NWnight	53371	230	181	37	8.41416
Globus pallidus, external segment	NWday	NWnight	53371	54	190	9	6.09488
Globus pallidus, internal segment	NWday	NWnight	53371	5	13	0	0.739156
Gracile nucleus	NWday	NWnight	53371	1	7	1	0.0438514
Gustatory areas	NWday	NWnight	53371	445	1142	78	5.78048
Hippocampo-amygdalar transition area	NWday	NWnight	53371	27	20	8	0.15045
Hypoglossal nucleus	NWday	NWnight	53371	18	41	1	0.783061
Inferior colliculus	NWday	NWnight	53371	4521	2201	870	10.6059
Inferior olivary complex	NWday	NWnight	53371	4	30	1	1.68612
Infralimbic area	NWday	NWnight	53371	132	230	30	1.06001
Intercalated amygdalar nucleus	NWday	NWnight	53371	32	28	8	0.160938
Interfascicular nucleus raphe	NWday	NWnight	53371	24	63	3	0.255657
Intermediate reticular nucleus	NWday	NWnight	53371	588	390	85	8.24194
Interpeduncular nucleus	NWday	NWnight	53371	60	26	3	0.485297
Interposed nucleus	NWday	NWnight	53371	11	6	2	2.117
Interstitial nucleus of Cajal	NWday	NWnight	53371	8	6	1	0.130971
Intralaminar nuclei of the dorsal thalamus	NWday	NWnight	53371	500	1483	148	5.86452
Lateral amygdalar nucleus	NWday	NWnight	53371	397	428	91	2.67257
Lateral group of the dorsal thalamus	NWday	NWnight	53371	227	523	43	7.33299
Lateral habenula	NWday	NWnight	53371	40	20	5	0.556816
Lateral hypothalamic area	NWday	NWnight	53371	1014	864	214	7.5885
Lateral mammillary nucleus	NWday	NWnight	53371	37	16	1	0.122596
Lateral parabrachial nucleus, external part	NWday	NWnight	53371	32	41	6	0.0591813
Lateral preoptic area	NWday	NWnight	53371	133	148	14	2.07741
Lateral reticular nucleus	NWday	NWnight	53371	424	643	129	4.07846
Lateral septal complex	NWday	NWnight	53371	805	2385	253	11
Lateral terminal nucleus of the accessory optic tract	NWday	NWnight	53371	1	2	0	0.0126
Laterodorsal tegmental nucleus	NWday	NWnight	53371	165	84	19	0.53857
Locus ceruleus	NWday	NWnight	53371	76	181	20	0.844337
Magnocellular nucleus	NWday	NWnight	53371	128	67	15	1.59977
Magnocellular reticular nucleus	NWday	NWnight	53371	11	33	3	0.844428
Medial amygdalar nucleus	NWday	NWnight	53371	667	814	109	3.69295
Medial geniculate complex	NWday	NWnight	53371	72	133	5	1.84492
Medial group of the dorsal thalamus	NWday	NWnight	53371	81	392	21	2.92095
Medial habenula	NWday	NWnight	53371	2	6	1	0.306859
Medial mammillary nucleus	NWday	NWnight	53371	63	307	25	1.17956
Medial preoptic area	NWday	NWnight	53371	373	425	66	3.16066
Medial preoptic nucleus	NWday	NWnight	53371	127	215	32	1.29043
Medial septal nucleus	NWday	NWnight	53371	129	58	14	1.18889
Medial terminal nucleus of the accessory optic tract	NWday	NWnight	53371	4	6	1	0.0408
Median preoptic nucleus	NWday	NWnight	53371	14	84	2	0.240969
Medullary reticular nucleus	NWday	NWnight	53371	160	174	23	3.75817
Midbrain reticular nucleus	NWday	NWnight	53371	479	525	77	8.48369
Midbrain reticular nucleus, retrorubral area	NWday	NWnight	53371	34	49	9	0.641006
Motor nucleus of trigeminal	NWday	NWnight	53371	13	19	2	1.0942
Nucleus accumbens	NWday	NWnight	53371	1317	1472	178	13.8315
Nucleus incertus	NWday	NWnight	53371	40	51	2	0.411124
Nucleus of Darkschewitsch	NWday	NWnight	53371	12	15	1	0.155804
Nucleus of reuniens	NWday	NWnight	53371	34	204	12	0.986143
Nucleus of the lateral lemniscus	NWday	NWnight	53371	11	10	0	0.597896
Nucleus of the lateral olfactory tract	NWday	NWnight	53371	335	235	55	1.03226
Nucleus of the solitary tract, caudal part	NWday	NWnight	53371	33	283	6	0.534445
Nucleus of the solitary tract, rostral part	NWday	NWnight	53371	285	287	60	1.56502
Nucleus of the trapezoid body	NWday	NWnight	53371	1	3	0	0.207103
Nucleus raphe magnus	NWday	NWnight	53371	0	11	0	0.0922729
Nucleus raphe pallidus	NWday	NWnight	53371	4	19	0	0.0685926
Nucleus raphe pontis	NWday	NWnight	53371	46	28	1	0.238627
Olfactory tubercle	NWday	NWnight	53371	1777	894	165	9.87746
Orbital area	NWday	NWnight	53371	1178	1133	212	4.85312
Parabrachial nucleus	NWday	NWnight	53371	498	547	112	3.08655
Paragigantocellular reticular nucleus, dorsal part	NWday	NWnight	53371	14	11	1	0.589869
Paranigral nucleus	NWday	NWnight	53371	0	5	0	0.041
Parastrial nucleus	NWday	NWnight	53371	55	30	5	0.320049
Parasubthalamic nucleus	NWday	NWnight	53371	305	208	71	0.601661
Parataenial nucleus	NWday	NWnight	53371	88	456	30	1.2673
Paratrigeminal nucleus	NWday	NWnight	53371	12	23	2	0.210421
Paraventricular hypothalamic nucleus	NWday	NWnight	53371	171	453	33	0.407787
Paraventricular nucleus of the thalamus	NWday	NWnight	53371	469	1664	87	1.70608
Parvicellular motor 5 nucleus	NWday	NWnight	53371	16	14	7	0.147255
Parvicellular reticular nucleus	NWday	NWnight	53371	393	447	80	6.68394
Pedunculopontine nucleus	NWday	NWnight	53371	40	28	6	0.73585
Periaqueductal gray	NWday	NWnight	53371	914	1332	286	7.49632
Perifornical nucleus	NWday	NWnight	53371	106	53	16	0.546043
Perihypoglossal nuclei	NWday	NWnight	53371	36	28	6	0.520714
Perirhinal area	NWday	NWnight	53371	190	202	27	1.28157
Peritrigeminal zone	NWday	NWnight	53371	6	10	0	0.607372
Periventricular hypothalamic nucleus, posterior part	NWday	NWnight	53371	119	394	26	0.892687
Periventricular zone	NWday	NWnight	53371	175	369	30	1.24481
Piriform area	NWday	NWnight	53371	10744	6182	1415	30.5954
Piriform-amygdalar area	NWday	NWnight	53371	775	489	103	3.11969
Pontine central gray	NWday	NWnight	53371	174	245	21	1.733
Pontine gray	NWday	NWnight	53371	1372	868	254	1.53449
Pontine reticular nucleus	NWday	NWnight	53371	144	165	27	7.16105
Posterior amygdalar nucleus	NWday	NWnight	53371	276	357	58	2.29439
Posterior hypothalamic nucleus	NWday	NWnight	53371	274	465	92	1.72345
Posterior parietal association areas	NWday	NWnight	53371	2018	921	292	2.56146
Posterodorsal preoptic nucleus	NWday	NWnight	53371	4	11	1	0.0404399
Posterodorsal tegmental nucleus	NWday	NWnight	53371	7	2	1	0.180346
Postpiriform transition area	NWday	NWnight	53371	106	78	22	1.09627
Postsubiculum	NWday	NWnight	53371	130	301	26	0.765034
Prelimbic area	NWday	NWnight	53371	930	841	151	3.7932
Pretectal region	NWday	NWnight	53371	898	839	231	6.74479
Principal sensory nucleus of the trigeminal	NWday	NWnight	53371	141	164	31	3.77736
Prosubiculum	NWday	NWnight	53371	11	32	0	0.645868
Red nucleus	NWday	NWnight	53371	24	32	3	1.42642
Reticular nucleus of the thalamus	NWday	NWnight	53371	6	84	1	3.46673
Retrochiasmatic area	NWday	NWnight	53371	38	51	9	0.485889
Retrosplenial area	NWday	NWnight	53371	4830	3797	713	13.5186
Retrosplenial area, dorsal part, layer 1	NWday	NWnight	53371	97	82	16	0.662994
Retrosplenial area, dorsal part, layer 2/3	NWday	NWnight	53371	949	517	128	1.36254
Retrosplenial area, dorsal part, layer 5	NWday	NWnight	53371	384	232	50	1.56035
Retrosplenial area, ventral part, layer 1	NWday	NWnight	53371	39	82	3	0.982481
Retrosplenial area, ventral part, layer 2/3	NWday	NWnight	53371	1315	1368	237	1.36771
Retrosplenial area, ventral part, layer 5	NWday	NWnight	53371	740	435	88	2.48286
Rostral linear nucleus raphe	NWday	NWnight	53371	5	9	1	0.09735
Somatomotor areas	NWday	NWnight	53371	10032	9754	1494	55.2103
Somatosensory areas	NWday	NWnight	53371	17196	23440	3055	83.8102
Spinal nucleus of the trigeminal, caudal part	NWday	NWnight	53371	399	551	87	2.6475
Spinal nucleus of the trigeminal, interpolar part	NWday	NWnight	53371	200	315	50	4.49382
Spinal nucleus of the trigeminal, oral part	NWday	NWnight	53371	109	81	14	3.70534
Subceruleus nucleus	NWday	NWnight	53371	6	10	2	0.108635
Subfornical organ	NWday	NWnight	53371	2	27	0	0.0589854
Subiculum	NWday	NWnight	53371	17	150	2	1.0434
Sublaterodorsal nucleus	NWday	NWnight	53371	9	12	1	0.189414
Subparafascicular nucleus	NWday	NWnight	53371	61	166	23	0.783102
Subparaventricular zone	NWday	NWnight	53371	51	35	8	0.156941
Substantia innominata	NWday	NWnight	53371	533	429	70	9.09569
Substantia nigra, reticular part	NWday	NWnight	53371	10	49	1	2.75194
Subthalamic nucleus	NWday	NWnight	53371	8	61	1	0.607895
Superior central nucleus raphe	NWday	NWnight	53371	22	21	2	0.300389
Superior colliculus, motor related	NWday	NWnight	53371	1477	933	298	8.76687
Superior colliculus, sensory related	NWday	NWnight	53371	2375	1136	528	3.25473
Superior olivary complex	NWday	NWnight	53371	219	166	47	2.79631
Suprachiasmatic nucleus	NWday	NWnight	53371	317	176	17	0.254777
Supragenual nucleus	NWday	NWnight	53371	25	7	2	0.0653796
Supramammillary nucleus	NWday	NWnight	53371	123	168	44	0.750047
Supraoptic nucleus	NWday	NWnight	53371	17	199	9	0.183037
Supratrigeminal nucleus	NWday	NWnight	53371	40	49	9	0.630245
Taenia tecta	NWday	NWnight	53371	247	307	35	1.82854
Temporal association areas	NWday	NWnight	53371	2035	2111	474	6.0069
Triangular nucleus of septum	NWday	NWnight	53371	3	6	0	0.2099
Tuberal nucleus	NWday	NWnight	53371	87	211	25	0.872361
Tuberomammillary nucleus	NWday	NWnight	53371	165	235	28	1.01212
Ventral group of the dorsal thalamus	NWday	NWnight	53371	129	1363	35	12.9468
Ventral premammillary nucleus	NWday	NWnight	53371	436	344	54	1.01131
Ventral tegmental area	NWday	NWnight	53371	42	78	7	1.45166
Ventral tegmental nucleus	NWday	NWnight	53371	38	20	2	0.163813
Ventrolateral preoptic nucleus	NWday	NWnight	53371	64	98	14	0.393068
Ventromedial hypothalamic nucleus	NWday	NWnight	53371	159	237	47	1.90404
Ventromedial preoptic nucleus	NWday	NWnight	53371	27	55	8	0.169376
Vestibular nuclei	NWday	NWnight	53371	287	369	88	9.73573
Vestibulocerebellar nucleus	NWday	NWnight	53371	0	2	0	0.14805
Visceral area	NWday	NWnight	53371	550	973	99	5.32362
Visual areas	NWday	NWnight	53371	6879	4982	1227	10.106
Xiphoid thalamic nucleus	NWday	NWnight	53371	10	37	4	0.107758
Zona incerta	NWday	NWnight	53371	670	777	153	7.67735
optic chiasm	NWday	NWnight	53371	2	11	1	1.401
optic tract	NWday	NWnight	53371	13	30	1	1.60981
Abducens nucleus	NWday	NWnight	53372	3	2	0	0.0521015
Agranular insular area	NWday	NWnight	53372	740	709	122	4.01601
Agranular insular area, posterior part, layer 1	NWday	NWnight	53372	10	14	1	0.262996
Agranular insular area, posterior part, layer 2/3	NWday	NWnight	53372	104	114	14	0.667691
Agranular insular area, posterior part, layer 5	NWday	NWnight	53372	91	112	18	0.555989
Agranular insular area, ventral part, layer 1	NWday	NWnight	53372	5	5	1	0.05795
Agranular insular area, ventral part, layer 2/3	NWday	NWnight	53372	87	60	15	0.27985
Agranular insular area, ventral part, layer 5	NWday	NWnight	53372	218	151	30	0.512521
Ammon's horn	NWday	NWnight	53372	1047	669	71	17.4571
Anterior amygdalar area	NWday	NWnight	53372	73	110	15	0.682468
Anterior cingulate area	NWday	NWnight	53372	1303	837	197	3.54141
Anterior group of the dorsal thalamus	NWday	NWnight	53372	347	608	126	1.60455
Anterior hypothalamic nucleus	NWday	NWnight	53372	354	416	149	2.00079
Anterior olfactory nucleus	NWday	NWnight	53372	314	223	60	0.877271
Anterior tegmental nucleus	NWday	NWnight	53372	1	5	1	0.1154
Anteroventral periventricular nucleus	NWday	NWnight	53372	17	33	7	0.171027
Arcuate hypothalamic nucleus	NWday	NWnight	53372	181	243	29	0.660546
Area postrema	NWday	NWnight	53372	1	24	0	0.0513168
Auditory areas	NWday	NWnight	53372	3647	3625	944	5.69222
Basolateral amygdalar nucleus	NWday	NWnight	53372	331	342	46	2.62698
Basomedial amygdalar nucleus	NWday	NWnight	53372	164	371	55	1.67015
Bed nuclei of the stria terminalis	NWday	NWnight	53372	285	539	90	3.4587
Bed nuclei of the stria terminalis, anterior division, oval nucleus	NWday	NWnight	53372	0	63	0	0.0613161
Caudoputamen	NWday	NWnight	53372	2334	2783	517	37.2218
Central amygdalar nucleus, lateral part	NWday	NWnight	53372	56	154	12	0.2999
Central amygdalar nucleus, medial part	NWday	NWnight	53372	69	164	20	1.04052
Central linear nucleus raphe	NWday	NWnight	53372	3	7	1	0.0882901
Cerebellar cortex	NWday	NWnight	53372	6255	9180	574	82.0575
Claustrum	NWday	NWnight	53372	326	299	74	0.728508
Cochlear nuclei	NWday	NWnight	53372	990	1127	240	3.27625
Cortical amygdalar area	NWday	NWnight	53372	401	488	122	1.93737
Cuneate nucleus	NWday	NWnight	53372	6	34	2	0.285135
Dentate gyrus	NWday	NWnight	53372	158	257	5	5.14477
Dentate nucleus	NWday	NWnight	53372	36	62	2	0.71485
Diagonal band nucleus	NWday	NWnight	53372	48	79	4	1.0386
Dorsal motor nucleus of the vagus nerve	NWday	NWnight	53372	3	17	3	0.0484499
Dorsal nucleus raphe	NWday	NWnight	53372	116	307	30	0.799586
Dorsal part of the lateral geniculate complex	NWday	NWnight	53372	493	494	113	1.28975
Dorsal premammillary nucleus	NWday	NWnight	53372	27	32	8	0.249388
Dorsal tegmental nucleus	NWday	NWnight	53372	86	28	5	0.209184
Dorsal terminal nucleus of the accessory optic tract	NWday	NWnight	53372	0	2	0	0.0075
Dorsomedial nucleus of the hypothalamus	NWday	NWnight	53372	308	495	82	1.06019
Ectorhinal area	NWday	NWnight	53372	172	226	31	1.30645
Edinger-Westphal nucleus	NWday	NWnight	53372	75	109	21	0.122334
Endopiriform nucleus	NWday	NWnight	53372	559	472	121	2.49852
Entorhinal area	NWday	NWnight	53372	237	232	36	1.91946
External cuneate nucleus	NWday	NWnight	53372	16	34	7	0.188339
Facial motor nucleus	NWday	NWnight	53372	12	39	1	1.58731
Fastigial nucleus	NWday	NWnight	53372	3	14	0	0.6006
Fundus of striatum	NWday	NWnight	53372	57	87	8	0.8737
Geniculate group, ventral thalamus	NWday	NWnight	53372	627	498	224	1.00659
Gigantocellular reticular nucleus	NWday	NWnight	53372	367	167	50	6.86141
Globus pallidus, external segment	NWday	NWnight	53372	26	48	5	1.74519
Globus pallidus, internal segment	NWday	NWnight	53372	14	4	1	0.86799
Gracile nucleus	NWday	NWnight	53372	1	21	0	0.153332
Gustatory areas	NWday	NWnight	53372	144	228	26	1.45549
Hippocampo-amygdalar transition area	NWday	NWnight	53372	5	0	0	0.07141
Hypoglossal nucleus	NWday	NWnight	53372	12	23	1	0.26494
Inferior colliculus	NWday	NWnight	53372	5959	4673	1676	12.4468
Inferior olivary complex	NWday	NWnight	53372	9	10	3	0.306456
Infralimbic area	NWday	NWnight	53372	93	43	7	0.412045
Intercalated amygdalar nucleus	NWday	NWnight	53372	17	23	2	0.152598
Interfascicular nucleus raphe	NWday	NWnight	53372	30	43	17	0.1462
Intermediate reticular nucleus	NWday	NWnight	53372	328	332	74	5.62758
Interpeduncular nucleus	NWday	NWnight	53372	45	74	4	0.728417
Interposed nucleus	NWday	NWnight	53372	45	47	1	1.68827
Interstitial nucleus of Cajal	NWday	NWnight	53372	34	10	3	0.126
Intralaminar nuclei of the dorsal thalamus	NWday	NWnight	53372	149	365	52	2.71986
Lateral amygdalar nucleus	NWday	NWnight	53372	169	163	42	0.800538
Lateral group of the dorsal thalamus	NWday	NWnight	53372	392	557	96	5.26708
Lateral habenula	NWday	NWnight	53372	40	43	6	0.879966
Lateral hypothalamic area	NWday	NWnight	53372	620	777	146	5.90778
Lateral mammillary nucleus	NWday	NWnight	53372	65	5	0	0.185321
Lateral parabrachial nucleus, external part	NWday	NWnight	53372	6	44	0	0.0474
Lateral preoptic area	NWday	NWnight	53372	80	90	8	0.99685
Lateral reticular nucleus	NWday	NWnight	53372	194	207	62	1.83785
Lateral septal complex	NWday	NWnight	53372	743	1377	292	5.70038
Lateral terminal nucleus of the accessory optic tract	NWday	NWnight	53372	3	1	0	0.02485
Laterodorsal tegmental nucleus	NWday	NWnight	53372	268	144	48	0.536488
Locus ceruleus	NWday	NWnight	53372	22	90	5	0.211295
Magnocellular nucleus	NWday	NWnight	53372	24	75	8	0.55875
Magnocellular reticular nucleus	NWday	NWnight	53372	38	79	6	1.57327
Medial amygdalar nucleus	NWday	NWnight	53372	281	715	106	2.60222
Medial geniculate complex	NWday	NWnight	53372	95	113	19	0.819196
Medial group of the dorsal thalamus	NWday	NWnight	53372	185	489	50	3.52657
Medial habenula	NWday	NWnight	53372	6	13	0	0.425231
Medial mammillary nucleus	NWday	NWnight	53372	65	65	6	0.715894
Medial preoptic area	NWday	NWnight	53372	118	160	28	0.9109
Medial preoptic nucleus	NWday	NWnight	53372	154	189	49	1.05836
Medial septal nucleus	NWday	NWnight	53372	24	36	5	0.565748
Medial terminal nucleus of the accessory optic tract	NWday	NWnight	53372	4	4	0	0.044124
Medullary reticular nucleus	NWday	NWnight	53372	111	144	16	1.79188
Midbrain reticular nucleus	NWday	NWnight	53372	1230	1186	275	13.4596
Midbrain reticular nucleus, retrorubral area	NWday	NWnight	53372	44	45	13	0.412299
Motor nucleus of trigeminal	NWday	NWnight	53372	2	12	1	0.63206
Nucleus accumbens	NWday	NWnight	53372	504	477	101	4.8149
Nucleus incertus	NWday	NWnight	53372	15	10	4	0.233525
Nucleus of Darkschewitsch	NWday	NWnight	53372	41	24	5	0.184566
Nucleus of reuniens	NWday	NWnight	53372	149	192	63	1.17549
Nucleus of the lateral lemniscus	NWday	NWnight	53372	111	142	25	2.11459
Nucleus of the lateral olfactory tract	NWday	NWnight	53372	87	145	33	0.501427
Nucleus of the solitary tract, caudal part	NWday	NWnight	53372	10	85	2	0.167986
Nucleus of the solitary tract, rostral part	NWday	NWnight	53372	73	156	26	0.683946
Nucleus of the trapezoid body	NWday	NWnight	53372	5	3	2	0.1385
Nucleus raphe magnus	NWday	NWnight	53372	3	3	1	0.039
Nucleus raphe pallidus	NWday	NWnight	53372	0	3	0	0.00708623
Nucleus raphe pontis	NWday	NWnight	53372	17	41	1	0.362899
Oculomotor nucleus	NWday	NWnight	53372	10	4	2	0.0326856
Olfactory tubercle	NWday	NWnight	53372	561	431	67	3.94848
Orbital area	NWday	NWnight	53372	83	118	14	0.3297
Parabrachial nucleus	NWday	NWnight	53372	331	676	73	2.69572
Paragigantocellular reticular nucleus, dorsal part	NWday	NWnight	53372	33	27	6	0.571074
Paranigral nucleus	NWday	NWnight	53372	1	0	0	0.0169
Parasubthalamic nucleus	NWday	NWnight	53372	230	193	90	0.609173
Parataenial nucleus	NWday	NWnight	53372	233	273	62	0.967898
Paratrigeminal nucleus	NWday	NWnight	53372	1	3	0	0.0703325
Paraventricular hypothalamic nucleus	NWday	NWnight	53372	574	447	193	0.408613
Paraventricular nucleus of the thalamus	NWday	NWnight	53372	851	1172	274	1.45727
Parvicellular motor 5 nucleus	NWday	NWnight	53372	0	3	0	0.02865
Parvicellular reticular nucleus	NWday	NWnight	53372	151	231	41	4.57877
Pedunculopontine nucleus	NWday	NWnight	53372	158	155	28	2.50474
Periaqueductal gray	NWday	NWnight	53372	2865	3958	1003	14.3461
Perifornical nucleus	NWday	NWnight	53372	31	38	7	0.37865
Perihypoglossal nuclei	NWday	NWnight	53372	51	53	15	0.63063
Perirhinal area	NWday	NWnight	53372	44	36	7	0.335638
Peritrigeminal zone	NWday	NWnight	53372	6	20	1	0.365443
Periventricular hypothalamic nucleus, posterior part	NWday	NWnight	53372	84	77	14	0.345363
Periventricular zone	NWday	NWnight	53372	115	169	26	0.35832
Piriform area	NWday	NWnight	53372	4581	3526	799	11.437
Piriform-amygdalar area	NWday	NWnight	53372	79	51	12	0.987597
Pontine central gray	NWday	NWnight	53372	142	363	29	1.26175
Pontine gray	NWday	NWnight	53372	3036	2429	658	2.74098
Pontine reticular nucleus	NWday	NWnight	53372	506	427	121	12.7108
Posterior amygdalar nucleus	NWday	NWnight	53372	18	39	5	0.3829
Posterior hypothalamic nucleus	NWday	NWnight	53372	581	1154	302	2.59982
Posterior parietal association areas	NWday	NWnight	53372	4760	2304	784	3.85805
Posterodorsal preoptic nucleus	NWday	NWnight	53372	3	6	0	0.04205
Posterodorsal tegmental nucleus	NWday	NWnight	53372	23	8	0	0.0817793
Postpiriform transition area	NWday	NWnight	53372	55	65	10	0.89118
Postsubiculum	NWday	NWnight	53372	20	22	5	0.0963
Prelimbic area	NWday	NWnight	53372	126	161	26	0.552657
Pretectal region	NWday	NWnight	53372	1178	1068	313	5.52678
Principal sensory nucleus of the trigeminal	NWday	NWnight	53372	74	109	10	1.76358
Prosubiculum	NWday	NWnight	53372	24	44	5	0.278017
Red nucleus	NWday	NWnight	53372	32	21	2	1.27762
Reticular nucleus of the thalamus	NWday	NWnight	53372	44	133	6	1.39186
Retrochiasmatic area	NWday	NWnight	53372	19	83	6	0.485945
Retrosplenial area	NWday	NWnight	53372	2677	1850	323	4.45181
Retrosplenial area, dorsal part, layer 1	NWday	NWnight	53372	1	8	0	0.0699607
Retrosplenial area, dorsal part, layer 2/3	NWday	NWnight	53372	228	93	28	0.17515
Retrosplenial area, dorsal part, layer 5	NWday	NWnight	53372	93	72	19	0.274403
Retrosplenial area, ventral part, layer 1	NWday	NWnight	53372	21	37	2	0.35867
Retrosplenial area, ventral part, layer 2/3	NWday	NWnight	53372	1039	592	142	0.608112
Retrosplenial area, ventral part, layer 5	NWday	NWnight	53372	566	393	73	1.07123
Rostral linear nucleus raphe	NWday	NWnight	53372	22	27	8	0.124318
Somatomotor areas	NWday	NWnight	53372	1640	1469	195	10.5995
Somatosensory areas	NWday	NWnight	53372	10395	11784	2405	30.338
Spinal nucleus of the trigeminal, caudal part	NWday	NWnight	53372	354	548	129	1.65413
Spinal nucleus of the trigeminal, interpolar part	NWday	NWnight	53372	48	102	14	1.77986
Spinal nucleus of the trigeminal, oral part	NWday	NWnight	53372	62	101	8	2.59909
Subceruleus nucleus	NWday	NWnight	53372	0	12	0	0.0701226
Subiculum	NWday	NWnight	53372	51	209	15	0.605055
Subparafascicular nucleus	NWday	NWnight	53372	170	221	78	0.536202
Subparaventricular zone	NWday	NWnight	53372	136	131	43	0.303287
Substantia innominata	NWday	NWnight	53372	115	319	23	3.88458
Substantia nigra, compact part	NWday	NWnight	53372	10	16	2	1.05733
Substantia nigra, reticular part	NWday	NWnight	53372	15	63	5	3.41096
Subthalamic nucleus	NWday	NWnight	53372	28	23	4	0.500071
Superior central nucleus raphe	NWday	NWnight	53372	78	217	20	1.73604
Superior colliculus, motor related	NWday	NWnight	53372	4463	3180	1115	13.7195
Superior colliculus, sensory related	NWday	NWnight	53372	4619	3137	1204	5.30131
Superior olivary complex	NWday	NWnight	53372	444	201	69	3.23138
Suprachiasmatic nucleus	NWday	NWnight	53372	260	246	42	0.193636
Supragenual nucleus	NWday	NWnight	53372	3	15	1	0.0479
Supramammillary nucleus	NWday	NWnight	53372	137	223	49	0.623791
Supraoptic nucleus	NWday	NWnight	53372	14	81	1	0.0879755
Supratrigeminal nucleus	NWday	NWnight	53372	28	45	4	0.402083
Taenia tecta	NWday	NWnight	53372	172	91	11	0.500977
Tegmental reticular nucleus	NWday	NWnight	53372	1397	1698	424	3.30035
Temporal association areas	NWday	NWnight	53372	692	734	160	1.98416
Triangular nucleus of septum	NWday	NWnight	53372	30	17	1	0.628922
Tuberal nucleus	NWday	NWnight	53372	87	214	19	1.05807
Tuberomammillary nucleus	NWday	NWnight	53372	29	37	6	0.154389
Ventral group of the dorsal thalamus	NWday	NWnight	53372	245	788	60	6.01136
Ventral premammillary nucleus	NWday	NWnight	53372	395	224	103	0.540523
Ventral tegmental area	NWday	NWnight	53372	27	82	12	1.41304
Ventral tegmental nucleus	NWday	NWnight	53372	23	28	7	0.0847659
Ventrolateral preoptic nucleus	NWday	NWnight	53372	36	30	6	0.0936176
Ventromedial hypothalamic nucleus	NWday	NWnight	53372	77	222	35	2.01033
Ventromedial preoptic nucleus	NWday	NWnight	53372	14	15	3	0.130423
Vestibular nuclei	NWday	NWnight	53372	191	374	70	8.54626
Vestibulocerebellar nucleus	NWday	NWnight	53372	1	5	0	0.142
Visceral area	NWday	NWnight	53372	344	436	78	1.99947
Visual areas	NWday	NWnight	53372	5651	2409	963	3.90115
Xiphoid thalamic nucleus	NWday	NWnight	53372	4	0	0	0.04645
Zona incerta	NWday	NWnight	53372	648	593	181	5.76326
optic chiasm	NWday	NWnight	53372	81	73	12	0.757
optic tract	NWday	NWnight	53372	15	63	4	1.63145
Abducens nucleus	NWday	NWnight	53373	0	1	0	0.06285
Agranular insular area	NWday	NWnight	53373	2703	2185	303	15.1761
Agranular insular area, posterior part, layer 1	NWday	NWnight	53373	27	17	0	1.3314
Agranular insular area, posterior part, layer 2/3	NWday	NWnight	53373	372	287	44	2.41735
Agranular insular area, posterior part, layer 5	NWday	NWnight	53373	362	364	45	2.02307
Agranular insular area, ventral part, layer 1	NWday	NWnight	53373	136	41	8	0.508945
Agranular insular area, ventral part, layer 2/3	NWday	NWnight	53373	329	197	34	1.07672
Agranular insular area, ventral part, layer 5	NWday	NWnight	53373	445	316	48	1.45957
Ammon's horn	NWday	NWnight	53373	1284	658	50	23.9737
Anterior amygdalar area	NWday	NWnight	53373	276	141	27	1.91633
Anterior cingulate area	NWday	NWnight	53373	4486	2324	551	10.5919
Anterior group of the dorsal thalamus	NWday	NWnight	53373	216	613	24	5.41477
Anterior hypothalamic nucleus	NWday	NWnight	53373	490	236	85	2.07102
Anterior olfactory nucleus	NWday	NWnight	53373	535	371	52	2.48502
Anterior tegmental nucleus	NWday	NWnight	53373	1	4	1	0.0671
Anterodorsal preoptic nucleus	NWday	NWnight	53373	100	19	4	0.274396
Anteroventral periventricular nucleus	NWday	NWnight	53373	0	6	0	0.04355
Anteroventral preoptic nucleus	NWday	NWnight	53373	24	14	1	0.178532
Arcuate hypothalamic nucleus	NWday	NWnight	53373	61	75	12	0.310524
Area postrema	NWday	NWnight	53373	1	63	1	0.150883
Auditory areas	NWday	NWnight	53373	2060	1726	344	5.43183
Barrington's nucleus	NWday	NWnight	53373	10	57	1	0.0930166
Basolateral amygdalar nucleus	NWday	NWnight	53373	568	512	76	3.77137
Basomedial amygdalar nucleus	NWday	NWnight	53373	973	576	145	3.75746
Bed nuclei of the stria terminalis	NWday	NWnight	53373	560	770	146	4.95514
Bed nuclei of the stria terminalis, anterior division, oval nucleus	NWday	NWnight	53373	27	46	6	0.158871
Bed nucleus of the accessory olfactory tract	NWday	NWnight	53373	48	37	8	0.107227
Caudoputamen	NWday	NWnight	53373	2963	4011	382	71.7655
Central amygdalar nucleus, lateral part	NWday	NWnight	53373	281	386	40	1.40734
Central amygdalar nucleus, medial part	NWday	NWnight	53373	311	409	57	2.72158
Central linear nucleus raphe	NWday	NWnight	53373	10	40	2	0.378633
Cerebellar cortex	NWday	NWnight	53373	4016	4249	369	104.412
Claustrum	NWday	NWnight	53373	611	473	104	1.62278
Cochlear nuclei	NWday	NWnight	53373	774	765	108	4.64234
Cortical amygdalar area	NWday	NWnight	53373	1820	872	214	5.40575
Cuneate nucleus	NWday	NWnight	53373	75	79	13	0.812677
Dentate gyrus	NWday	NWnight	53373	281	370	10	8.13631
Dentate nucleus	NWday	NWnight	53373	31	17	0	1.5921
Diagonal band nucleus	NWday	NWnight	53373	215	84	13	1.92167
Dorsal motor nucleus of the vagus nerve	NWday	NWnight	53373	11	38	1	0.144318
Dorsal nucleus raphe	NWday	NWnight	53373	89	162	13	0.770379
Dorsal part of the lateral geniculate complex	NWday	NWnight	53373	307	314	47	1.44981
Dorsal premammillary nucleus	NWday	NWnight	53373	315	129	32	0.565783
Dorsal tegmental nucleus	NWday	NWnight	53373	34	12	2	0.330558
Dorsal terminal nucleus of the accessory optic tract	NWday	NWnight	53373	1	1	0	0.0209
Dorsomedial nucleus of the hypothalamus	NWday	NWnight	53373	323	266	45	1.09795
Ectorhinal area	NWday	NWnight	53373	482	347	74	1.99969
Edinger-Westphal nucleus	NWday	NWnight	53373	33	31	2	0.0560746
Endopiriform nucleus	NWday	NWnight	53373	2108	1012	258	7.97616
Entorhinal area	NWday	NWnight	53373	403	233	37	2.36455
External cuneate nucleus	NWday	NWnight	53373	80	82	31	0.360342
Facial motor nucleus	NWday	NWnight	53373	16	43	3	2.07745
Fastigial nucleus	NWday	NWnight	53373	3	12	1	0.7925
Frontal pole, cerebral cortex	NWday	NWnight	53373	15	18	2	0.15675
Fundus of striatum	NWday	NWnight	53373	110	126	16	1.68386
Geniculate group, ventral thalamus	NWday	NWnight	53373	557	352	156	1.01663
Gigantocellular reticular nucleus	NWday	NWnight	53373	331	143	25	8.17658
Globus pallidus, external segment	NWday	NWnight	53373	51	63	4	5.36524
Globus pallidus, internal segment	NWday	NWnight	53373	15	24	1	1.94797
Gustatory areas	NWday	NWnight	53373	889	893	92	4.48398
Hippocampo-amygdalar transition area	NWday	NWnight	53373	35	20	9	0.0940095
Hypoglossal nucleus	NWday	NWnight	53373	29	14	2	0.564273
Inferior colliculus	NWday	NWnight	53373	4429	3004	820	14.9746
Inferior olivary complex	NWday	NWnight	53373	1	17	0	0.971486
Infralimbic area	NWday	NWnight	53373	9	9	2	0.0837
Intercalated amygdalar nucleus	NWday	NWnight	53373	81	84	16	0.417893
Interfascicular nucleus raphe	NWday	NWnight	53373	8	11	3	0.11461
Intermediate reticular nucleus	NWday	NWnight	53373	489	274	47	7.01423
Interpeduncular nucleus	NWday	NWnight	53373	38	59	2	0.684799
Interposed nucleus	NWday	NWnight	53373	42	72	3	2.5561
Interstitial nucleus of Cajal	NWday	NWnight	53373	15	8	1	0.09955
Intralaminar nuclei of the dorsal thalamus	NWday	NWnight	53373	590	1498	141	5.98437
Lateral amygdalar nucleus	NWday	NWnight	53373	119	160	24	1.24392
Lateral group of the dorsal thalamus	NWday	NWnight	53373	247	439	43	5.26669
Lateral habenula	NWday	NWnight	53373	71	70	17	0.949629
Lateral hypothalamic area	NWday	NWnight	53373	1063	600	144	6.47078
Lateral mammillary nucleus	NWday	NWnight	53373	86	35	7	0.2312
Lateral parabrachial nucleus, external part	NWday	NWnight	53373	12	39	3	0.074226
Lateral preoptic area	NWday	NWnight	53373	158	100	11	1.28991
Lateral reticular nucleus	NWday	NWnight	53373	266	521	104	4.05642
Lateral septal complex	NWday	NWnight	53373	1034	1935	239	8.84639
Lateral terminal nucleus of the accessory optic tract	NWday	NWnight	53373	0	0	0	0.0076
Laterodorsal tegmental nucleus	NWday	NWnight	53373	282	112	26	0.7726
Locus ceruleus	NWday	NWnight	53373	51	171	6	0.643945
Magnocellular nucleus	NWday	NWnight	53373	154	62	15	1.42602
Magnocellular reticular nucleus	NWday	NWnight	53373	29	58	4	1.67586
Medial amygdalar nucleus	NWday	NWnight	53373	1139	737	172	4.58858
Medial geniculate complex	NWday	NWnight	53373	81	119	11	1.75051
Medial group of the dorsal thalamus	NWday	NWnight	53373	223	769	46	4.63637
Medial habenula	NWday	NWnight	53373	4	11	0	0.542589
Medial mammillary nucleus	NWday	NWnight	53373	68	288	17	1.04753
Medial preoptic area	NWday	NWnight	53373	317	192	27	1.94885
Medial preoptic nucleus	NWday	NWnight	53373	97	103	16	1.3031
Medial septal nucleus	NWday	NWnight	53373	80	28	5	0.73645
Median preoptic nucleus	NWday	NWnight	53373	39	65	3	0.283416
Medullary reticular nucleus	NWday	NWnight	53373	267	204	30	4.2102
Midbrain reticular nucleus	NWday	NWnight	53373	891	846	138	14.4976
Midbrain reticular nucleus, retrorubral area	NWday	NWnight	53373	56	35	13	0.898672
Motor nucleus of trigeminal	NWday	NWnight	53373	25	29	6	1.21235
Nucleus accumbens	NWday	NWnight	53373	1225	1048	153	10.167
Nucleus incertus	NWday	NWnight	53373	53	61	5	0.401944
Nucleus of Darkschewitsch	NWday	NWnight	53373	23	20	3	0.14225
Nucleus of reuniens	NWday	NWnight	53373	81	193	20	1.07058
Nucleus of the lateral lemniscus	NWday	NWnight	53373	77	98	13	2.4545
Nucleus of the lateral olfactory tract	NWday	NWnight	53373	205	99	26	0.717838
Nucleus of the solitary tract, caudal part	NWday	NWnight	53373	44	161	12	0.683187
Nucleus of the solitary tract, rostral part	NWday	NWnight	53373	338	199	65	1.2216
Nucleus of the trapezoid body	NWday	NWnight	53373	2	1	0	0.279
Nucleus raphe magnus	NWday	NWnight	53373	1	13	0	0.148815
Nucleus raphe pallidus	NWday	NWnight	53373	7	6	3	0.0430153
Nucleus raphe pontis	NWday	NWnight	53373	35	32	2	0.297255
Oculomotor nucleus	NWday	NWnight	53373	11	8	0	0.122948
Olfactory tubercle	NWday	NWnight	53373	2496	832	199	9.59061
Orbital area	NWday	NWnight	53373	1048	884	170	5.59274
Parabrachial nucleus	NWday	NWnight	53373	229	483	52	2.43938
Paragigantocellular reticular nucleus, dorsal part	NWday	NWnight	53373	43	21	3	0.993251
Paranigral nucleus	NWday	NWnight	53373	2	4	0	0.035176
Parastrial nucleus	NWday	NWnight	53373	30	12	2	0.1624
Parasubthalamic nucleus	NWday	NWnight	53373	333	120	42	0.445223
Parataenial nucleus	NWday	NWnight	53373	65	260	11	1.03489
Paratrigeminal nucleus	NWday	NWnight	53373	14	17	3	0.192068
Paraventricular hypothalamic nucleus	NWday	NWnight	53373	124	330	21	0.474366
Paraventricular nucleus of the thalamus	NWday	NWnight	53373	380	1199	76	1.51885
Parvicellular motor 5 nucleus	NWday	NWnight	53373	12	5	1	0.165706
Parvicellular reticular nucleus	NWday	NWnight	53373	401	328	70	5.18043
Pedunculopontine nucleus	NWday	NWnight	53373	135	71	15	1.9492
Periaqueductal gray	NWday	NWnight	53373	1658	2222	452	12.6426
Perifornical nucleus	NWday	NWnight	53373	205	124	27	0.786057
Perihypoglossal nuclei	NWday	NWnight	53373	101	39	15	0.797652
Perirhinal area	NWday	NWnight	53373	46	26	7	0.29745
Peritrigeminal zone	NWday	NWnight	53373	26	41	9	0.870166
Periventricular hypothalamic nucleus, posterior part	NWday	NWnight	53373	76	90	12	0.426643
Periventricular zone	NWday	NWnight	53373	44	82	5	0.427827
Piriform area	NWday	NWnight	53373	13447	4714	1204	27.056
Piriform-amygdalar area	NWday	NWnight	53373	928	421	86	3.2585
Pontine central gray	NWday	NWnight	53373	146	130	10	1.077
Pontine gray	NWday	NWnight	53373	3298	1932	493	2.98851
Pontine reticular nucleus	NWday	NWnight	53373	480	356	58	13.7169
Posterior amygdalar nucleus	NWday	NWnight	53373	157	120	23	1.55685
Posterior hypothalamic nucleus	NWday	NWnight	53373	435	353	80	2.02284
Posterior parietal association areas	NWday	NWnight	53373	3233	1107	333	3.20807
Posterodorsal preoptic nucleus	NWday	NWnight	53373	1	4	1	0.0235
Posterodorsal tegmental nucleus	NWday	NWnight	53373	8	8	0	0.10805
Postpiriform transition area	NWday	NWnight	53373	95	71	6	1.19412
Postsubiculum	NWday	NWnight	53373	62	230	12	0.64271
Prelimbic area	NWday	NWnight	53373	281	192	30	1.19925
Pretectal region	NWday	NWnight	53373	990	814	213	6.71448
Principal sensory nucleus of the trigeminal	NWday	NWnight	53373	103	167	24	3.35977
Prosubiculum	NWday	NWnight	53373	38	20	3	0.496637
Red nucleus	NWday	NWnight	53373	44	33	4	1.3447
Reticular nucleus of the thalamus	NWday	NWnight	53373	24	100	7	3.67996
Retrochiasmatic area	NWday	NWnight	53373	38	155	10	0.643914
Retrosplenial area	NWday	NWnight	53373	7883	3360	609	15.581
Retrosplenial area, dorsal part, layer 1	NWday	NWnight	53373	57	37	7	0.794161
Retrosplenial area, dorsal part, layer 2/3	NWday	NWnight	53373	1248	501	86	1.61979
Retrosplenial area, dorsal part, layer 5	NWday	NWnight	53373	618	321	44	1.74991
Retrosplenial area, ventral part, layer 1	NWday	NWnight	53373	125	59	5	1.04971
Retrosplenial area, ventral part, layer 2/3	NWday	NWnight	53373	1993	1088	177	1.65916
Retrosplenial area, ventral part, layer 5	NWday	NWnight	53373	1409	352	79	2.42772
Rostral linear nucleus raphe	NWday	NWnight	53373	5	9	1	0.038439
Somatomotor areas	NWday	NWnight	53373	11305	6606	1123	41.5795
Somatosensory areas	NWday	NWnight	53373	32217	20603	3779	84.5771
Spinal nucleus of the trigeminal, caudal part	NWday	NWnight	53373	373	357	72	2.23359
Spinal nucleus of the trigeminal, interpolar part	NWday	NWnight	53373	351	326	88	2.60569
Spinal nucleus of the trigeminal, oral part	NWday	NWnight	53373	128	130	26	3.73533
Subceruleus nucleus	NWday	NWnight	53373	3	1	1	0.0263
Subfornical organ	NWday	NWnight	53373	0	24	0	0.044904
Subiculum	NWday	NWnight	53373	61	135	7	1.31123
Sublaterodorsal nucleus	NWday	NWnight	53373	11	18	0	0.217228
Subparafascicular nucleus	NWday	NWnight	53373	220	239	50	0.823526
Subparaventricular zone	NWday	NWnight	53373	90	93	9	0.370527
Substantia innominata	NWday	NWnight	53373	662	411	78	8.16165
Substantia nigra, compact part	NWday	NWnight	53373	18	13	2	0.853305
Substantia nigra, reticular part	NWday	NWnight	53373	34	23	0	2.92532
Subthalamic nucleus	NWday	NWnight	53373	42	44	2	0.528886
Superior central nucleus raphe	NWday	NWnight	53373	186	170	28	1.65073
Superior colliculus, motor related	NWday	NWnight	53373	4173	1726	605	15.1504
Superior colliculus, sensory related	NWday	NWnight	53373	4942	1611	754	5.13922
Superior olivary complex	NWday	NWnight	53373	256	185	45	3.13376
Suprachiasmatic nucleus	NWday	NWnight	53373	323	96	13	0.282954
Supramammillary nucleus	NWday	NWnight	53373	170	159	36	0.693479
Supraoptic nucleus	NWday	NWnight	53373	11	105	3	0.112493
Supratrigeminal nucleus	NWday	NWnight	53373	31	49	6	0.796402
Taenia tecta	NWday	NWnight	53373	456	316	45	1.91255
Tegmental reticular nucleus	NWday	NWnight	53373	1831	1193	424	3.07722
Temporal association areas	NWday	NWnight	53373	576	378	84	1.7124
Trochlear nucleus	NWday	NWnight	53373	2	3	0	0.0222544
Tuberal nucleus	NWday	NWnight	53373	10	27	2	0.262025
Tuberomammillary nucleus	NWday	NWnight	53373	102	119	12	0.627815
Vascular organ of the lamina terminalis	NWday	NWnight	53373	0	4	0	0.0275973
Ventral group of the dorsal thalamus	NWday	NWnight	53373	242	1268	41	13.5388
Ventral premammillary nucleus	NWday	NWnight	53373	181	191	17	0.787367
Ventral tegmental area	NWday	NWnight	53373	69	72	7	1.78647
Ventral tegmental nucleus	NWday	NWnight	53373	25	27	6	0.0566734
Ventrolateral preoptic nucleus	NWday	NWnight	53373	83	89	19	0.524671
Ventromedial hypothalamic nucleus	NWday	NWnight	53373	160	220	39	2.25605
Ventromedial preoptic nucleus	NWday	NWnight	53373	65	80	13	0.31882
Vestibular nuclei	NWday	NWnight	53373	218	168	35	8.79731
Vestibulocerebellar nucleus	NWday	NWnight	53373	3	5	0	0.51882
Visceral area	NWday	NWnight	53373	1628	1431	180	7.73224
Visual areas	NWday	NWnight	53373	8501	2875	875	7.68241
Xiphoid thalamic nucleus	NWday	NWnight	53373	28	34	4	0.170799
Zona incerta	NWday	NWnight	53373	760	595	129	6.98129
optic chiasm	NWday	NWnight	53373	0	12	0	1.18965
optic tract	NWday	NWnight	53373	84	106	15	1.75875
Agranular insular area	NWday	Sol	A28295	254	466	43	3.27623
Ammon's horn	NWday	Sol	A28295	493	572	63	9.92515
Anterior amygdalar area	NWday	Sol	A28295	234	204	62	1.21572
Anterior cingulate area	NWday	Sol	A28295	2396	3651	834	7.32963
Anterior group of the dorsal thalamus	NWday	Sol	A28295	612	707	186	3.77932
Anterior hypothalamic nucleus	NWday	Sol	A28295	349	172	89	1.42119
Arcuate hypothalamic nucleus	NWday	Sol	A28295	232	208	70	0.420284
Auditory areas	NWday	Sol	A28295	1972	2442	661	4.55761
Barrington's nucleus	NWday	Sol	A28295	10	17	3	0.0404772
Basolateral amygdalar nucleus	NWday	Sol	A28295	386	479	94	3.21118
Basomedial amygdalar nucleus	NWday	Sol	A28295	367	426	110	1.50668
Bed nuclei of the stria terminalis	NWday	Sol	A28295	794	499	249	2.59963
Bed nuclei of the stria terminalis, anterior division, oval nucleus	NWday	Sol	A28295	135	69	54	0.0931883
Caudoputamen	NWday	Sol	A28295	1434	2606	185	31.9479
Central amygdalar nucleus, lateral part	NWday	Sol	A28295	415	264	116	0.853282
Central amygdalar nucleus, medial part	NWday	Sol	A28295	151	147	40	1.11744
Central linear nucleus raphe	NWday	Sol	A28295	98	110	32	0.801544
Claustrum	NWday	Sol	A28295	96	93	26	0.354462
Cortical amygdalar area	NWday	Sol	A28295	919	931	269	3.26147
Dentate gyrus	NWday	Sol	A28295	183	298	11	3.29572
Diagonal band nucleus	NWday	Sol	A28295	80	43	14	0.377673
Dorsal motor nucleus of the vagus nerve	NWday	Sol	A28295	6	8	2	0.121423
Dorsal nucleus raphe	NWday	Sol	A28295	216	171	84	0.520563
Ectorhinal area	NWday	Sol	A28295	298	449	76	1.49959
Edinger-Westphal nucleus	NWday	Sol	A28295	36	33	15	0.117021
Endopiriform nucleus	NWday	Sol	A28295	296	333	51	2.46925
Entorhinal area	NWday	Sol	A28295	526	671	108	4.22915
Facial motor nucleus	NWday	Sol	A28295	6	65	4	1.1254
Geniculate group, dorsal thalamus	NWday	Sol	A28295	13	56	5	0.308503
Geniculate group, ventral thalamus	NWday	Sol	A28295	153	122	84	0.300102
Gigantocellular reticular nucleus	NWday	Sol	A28295	139	99	33	2.63967
Gustatory areas	NWday	Sol	A28295	128	273	42	1.1048
Hypoglossal nucleus	NWday	Sol	A28295	22	28	8	0.359299
Inferior colliculus	NWday	Sol	A28295	2077	1719	918	4.1433
Inferior olivary complex	NWday	Sol	A28295	8	109	4	1.34698
Intermediate reticular nucleus	NWday	Sol	A28295	234	156	51	2.66927
Intralaminar nuclei of the dorsal thalamus	NWday	Sol	A28295	235	351	93	1.28283
Lateral amygdalar nucleus	NWday	Sol	A28295	150	186	30	1.32109
Lateral group of the dorsal thalamus	NWday	Sol	A28295	54	142	19	2.46177
Lateral habenula	NWday	Sol	A28295	28	18	6	0.41746
Lateral hypothalamic area	NWday	Sol	A28295	779	483	253	3.55277
Lateral parabrachial nucleus, external part	NWday	Sol	A28295	65	28	10	0.0408326
Lateral preoptic area	NWday	Sol	A28295	140	80	28	1.09222
Lateral reticular nucleus	NWday	Sol	A28295	427	586	216	2.63982
Lateral septal complex	NWday	Sol	A28295	1105	780	370	4.64011
Laterodorsal tegmental nucleus	NWday	Sol	A28295	69	38	21	0.155052
Locus ceruleus	NWday	Sol	A28295	26	37	12	0.130392
Magnocellular nucleus	NWday	Sol	A28295	81	64	12	0.735255
Magnocellular reticular nucleus	NWday	Sol	A28295	10	22	3	0.423448
Medial amygdalar nucleus	NWday	Sol	A28295	918	845	320	3.15294
Medial group of the dorsal thalamus	NWday	Sol	A28295	414	434	131	2.54112
Medial habenula	NWday	Sol	A28295	8	9	0	0.149827
Medial preoptic area	NWday	Sol	A28295	338	180	68	1.15111
Medial preoptic nucleus	NWday	Sol	A28295	280	181	102	0.668019
Medial septal nucleus	NWday	Sol	A28295	30	17	5	0.340419
Median preoptic nucleus	NWday	Sol	A28295	46	28	8	0.0959481
Medullary reticular nucleus	NWday	Sol	A28295	147	78	44	1.25025
Midbrain reticular nucleus	NWday	Sol	A28295	479	297	117	5.72481
Nucleus of reuniens	NWday	Sol	A28295	51	98	14	0.547236
Nucleus of the solitary tract, caudal part	NWday	Sol	A28295	343	206	130	0.478574
Nucleus of the solitary tract, rostral part	NWday	Sol	A28295	425	143	92	0.496355
Nucleus raphe magnus	NWday	Sol	A28295	29	13	7	0
Nucleus raphe pallidus	NWday	Sol	A28295	18	32	8	0.141518
Oculomotor nucleus	NWday	Sol	A28295	27	23	8	0.261286
Pallidum	NWday	Sol	A28295	52	75	18	2.31805
Parabrachial nucleus	NWday	Sol	A28295	164	100	44	0.367502
Parasubthalamic nucleus	NWday	Sol	A28295	284	172	103	0.371676
Paraventricular hypothalamic nucleus	NWday	Sol	A28295	173	115	62	0.11376
Paraventricular nucleus of the thalamus	NWday	Sol	A28295	1016	897	416	1.06123
Parvicellular reticular nucleus	NWday	Sol	A28295	523	395	144	3.1348
Pedunculopontine nucleus	NWday	Sol	A28295	135	68	39	1.12212
Periaqueductal gray	NWday	Sol	A28295	541	389	217	1.88423
Perihypoglossal nuclei	NWday	Sol	A28295	21	21	7	0.30271
Perirhinal area	NWday	Sol	A28295	23	120	8	0.359395
Periventricular zone	NWday	Sol	A28295	602	396	167	1.41928
Piriform area	NWday	Sol	A28295	2373	2059	413	10.7005
Piriform-amygdalar area	NWday	Sol	A28295	243	202	41	1.90412
Pontine central gray	NWday	Sol	A28295	63	87	20	0.737818
Pontine reticular nucleus	NWday	Sol	A28295	173	101	35	3.10506
Posterior amygdalar nucleus	NWday	Sol	A28295	154	155	46	0.830385
Posterior hypothalamic nucleus	NWday	Sol	A28295	348	242	135	1.0207
Posterior parietal association areas	NWday	Sol	A28295	699	1155	225	1.63749
Posterodorsal tegmental nucleus	NWday	Sol	A28295	5	22	2	0.118582
Postsubiculum	NWday	Sol	A28295	380	601	140	0.641007
Pretectal region	NWday	Sol	A28295	610	509	212	3.47749
Prosubiculum	NWday	Sol	A28295	210	291	46	0.693748
Red nucleus	NWday	Sol	A28295	27	20	7	0.663089
Reticular nucleus of the thalamus	NWday	Sol	A28295	68	63	8	2.15766
Retrosplenial area	NWday	Sol	A28295	1725	2978	586	5.79208
Rostral linear nucleus raphe	NWday	Sol	A28295	92	69	30	0.488204
Somatomotor areas	NWday	Sol	A28295	2760	6346	1055	10.5162
Somatosensory areas	NWday	Sol	A28295	15723	25534	5266	45.7402
Spinal nucleus of the trigeminal, caudal part	NWday	Sol	A28295	27	38	4	0.24644
Spinal nucleus of the trigeminal, interpolar part	NWday	Sol	A28295	467	722	143	3.78931
Spinal nucleus of the trigeminal, oral part	NWday	Sol	A28295	36	49	4	0.995523
Subfornical organ	NWday	Sol	A28295	1	25	0	0.0367511
Subiculum	NWday	Sol	A28295	346	660	108	2.14601
Sublaterodorsal nucleus	NWday	Sol	A28295	9	13	6	0.107336
Subparafascicular nucleus	NWday	Sol	A28295	137	152	53	0.71047
Substantia innominata	NWday	Sol	A28295	209	186	40	3.19916
Substantia nigra, compact part	NWday	Sol	A28295	5	2	1	0.201674
Substantia nigra, reticular part	NWday	Sol	A28295	6	24	1	0.905898
Subthalamic nucleus	NWday	Sol	A28295	48	50	7	0.274514
Superior colliculus, motor related	NWday	Sol	A28295	924	620	314	4.28508
Superior colliculus, sensory related	NWday	Sol	A28295	588	549	265	1.55847
Superior olivary complex	NWday	Sol	A28295	54	56	13	1.26805
Suprachiasmatic nucleus	NWday	Sol	A28295	430	181	78	0.247966
Supraoptic nucleus	NWday	Sol	A28295	204	105	47	0.105379
Temporal association areas	NWday	Sol	A28295	442	607	140	1.67753
Tuberal nucleus	NWday	Sol	A28295	228	132	71	0.647067
Tuberomammillary nucleus	NWday	Sol	A28295	282	184	83	0.627769
Ventral group of the dorsal thalamus	NWday	Sol	A28295	201	812	58	7.78196
Ventral premammillary nucleus	NWday	Sol	A28295	87	55	26	0.411793
Ventral tegmental area	NWday	Sol	A28295	46	51	10	0.967349
Ventrolateral preoptic nucleus	NWday	Sol	A28295	49	109	18	0.190506
Ventromedial hypothalamic nucleus	NWday	Sol	A28295	159	100	59	0.857847
Vestibular nuclei	NWday	Sol	A28295	223	279	93	3.59168
Visceral area	NWday	Sol	A28295	385	937	104	3.42839
Visual areas	NWday	Sol	A28295	1248	1641	395	3.74754
Xiphoid thalamic nucleus	NWday	Sol	A28295	69	56	23	0.158587
Zona incerta	NWday	Sol	A28295	593	375	209	2.14378
Agranular insular area	NWday	Sol	A28297	409	552	101	3.19759
Ammon's horn	NWday	Sol	A28297	519	263	39	10.2335
Anterior amygdalar area	NWday	Sol	A28297	135	85	36	0.63442
Anterior cingulate area	NWday	Sol	A28297	917	858	193	2.48116
Anterior group of the dorsal thalamus	NWday	Sol	A28297	367	309	66	4.37837
Anterior hypothalamic nucleus	NWday	Sol	A28297	841	374	221	1.95732
Anterior tegmental nucleus	NWday	Sol	A28297	6	10	3	0.241834
Arcuate hypothalamic nucleus	NWday	Sol	A28297	186	89	28	0.217859
Area postrema	NWday	Sol	A28297	26	11	1	0.0168905
Auditory areas	NWday	Sol	A28297	2737	2092	563	6.3053
Barrington's nucleus	NWday	Sol	A28297	61	40	29	0.10441
Basolateral amygdalar nucleus	NWday	Sol	A28297	313	344	68	2.42202
Basomedial amygdalar nucleus	NWday	Sol	A28297	455	554	137	2.27236
Bed nuclei of the stria terminalis	NWday	Sol	A28297	1006	261	109	1.34357
Bed nuclei of the stria terminalis, anterior division, oval nucleus	NWday	Sol	A28297	304	54	35	0.151696
Caudoputamen	NWday	Sol	A28297	1312	2296	408	28.3116
Central amygdalar nucleus, lateral part	NWday	Sol	A28297	612	158	95	0.522385
Central amygdalar nucleus, medial part	NWday	Sol	A28297	89	112	20	0.63767
Claustrum	NWday	Sol	A28297	365	282	92	0.899967
Cortical amygdalar area	NWday	Sol	A28297	710	627	186	2.81639
Dentate gyrus	NWday	Sol	A28297	366	287	24	4.22715
Diagonal band nucleus	NWday	Sol	A28297	79	41	20	0.322703
Dorsal column nuclei	NWday	Sol	A28297	278	153	83	0.681038
Dorsal motor nucleus of the vagus nerve	NWday	Sol	A28297	13	4	2	0.0789619
Dorsal nucleus raphe	NWday	Sol	A28297	54	91	19	0.443189
Dorsomedial nucleus of the hypothalamus	NWday	Sol	A28297	431	137	83	0.467768
Ectorhinal area	NWday	Sol	A28297	245	428	54	1.61481
Edinger-Westphal nucleus	NWday	Sol	A28297	26	39	13	0.0891514
Endopiriform nucleus	NWday	Sol	A28297	482	408	101	2.68005
Entorhinal area	NWday	Sol	A28297	230	303	35	2.37972
Facial motor nucleus	NWday	Sol	A28297	5	14	0	0.583019
Geniculate group, dorsal thalamus	NWday	Sol	A28297	74	110	23	1.12626
Geniculate group, ventral thalamus	NWday	Sol	A28297	285	227	167	0.767722
Gigantocellular reticular nucleus	NWday	Sol	A28297	266	96	38	3.20602
Globus pallidus, external segment	NWday	Sol	A28297	9	14	1	1.38145
Gustatory areas	NWday	Sol	A28297	100	165	16	0.472754
Hypoglossal nucleus	NWday	Sol	A28297	8	14	3	0.446664
Inferior colliculus	NWday	Sol	A28297	2956	1393	842	5.92486
Inferior olivary complex	NWday	Sol	A28297	16	56	4	1.52977
Intermediate reticular nucleus	NWday	Sol	A28297	335	179	74	2.51429
Interpeduncular nucleus	NWday	Sol	A28297	45	22	10	0.250935
Intralaminar nuclei of the dorsal thalamus	NWday	Sol	A28297	479	526	132	2.04002
Lateral amygdalar nucleus	NWday	Sol	A28297	122	100	15	0.789326
Lateral group of the dorsal thalamus	NWday	Sol	A28297	87	187	11	3.62258
Lateral habenula	NWday	Sol	A28297	92	22	10	0.688551
Lateral hypothalamic area	NWday	Sol	A28297	1014	551	195	4.596
Lateral parabrachial nucleus, external part	NWday	Sol	A28297	114	25	15	0.0787145
Lateral preoptic area	NWday	Sol	A28297	150	47	24	0.314916
Lateral reticular nucleus	NWday	Sol	A28297	255	321	111	1.286
Lateral septal complex	NWday	Sol	A28297	1467	403	161	3.12216
Laterodorsal tegmental nucleus	NWday	Sol	A28297	166	49	33	0.34091
Locus ceruleus	NWday	Sol	A28297	239	74	48	0.471676
Magnocellular nucleus	NWday	Sol	A28297	13	18	2	0.24579
Magnocellular reticular nucleus	NWday	Sol	A28297	9	7	0	0.324518
Medial amygdalar nucleus	NWday	Sol	A28297	983	754	287	3.38703
Medial group of the dorsal thalamus	NWday	Sol	A28297	786	705	162	3.31636
Medial habenula	NWday	Sol	A28297	12	4	0	0.244098
Medial mammillary nucleus	NWday	Sol	A28297	235	138	46	0.567489
Medial preoptic area	NWday	Sol	A28297	604	171	100	0.770217
Medial preoptic nucleus	NWday	Sol	A28297	76	24	12	0.331376
Median preoptic nucleus	NWday	Sol	A28297	64	12	6	0.0671179
Medullary reticular nucleus	NWday	Sol	A28297	365	246	105	2.53468
Midbrain reticular nucleus	NWday	Sol	A28297	418	294	107	4.97842
Nucleus incertus	NWday	Sol	A28297	164	86	56	0.34866
Nucleus of reuniens	NWday	Sol	A28297	221	154	47	1.12855
Nucleus of the lateral olfactory tract	NWday	Sol	A28297	216	147	28	0.64861
Nucleus of the solitary tract, caudal part	NWday	Sol	A28297	503	105	66	0.217977
Nucleus of the solitary tract, rostral part	NWday	Sol	A28297	333	228	123	0.692686
Nucleus raphe magnus	NWday	Sol	A28297	19	6	4	0.0882568
Nucleus raphe obscurus	NWday	Sol	A28297	2	10	2	0.0735973
Nucleus raphe pallidus	NWday	Sol	A28297	1	5	0	0.0668052
Parabrachial nucleus	NWday	Sol	A28297	248	67	46	0.335737
Paragigantocellular reticular nucleus, dorsal part	NWday	Sol	A28297	161	172	67	1.07969
Parasubthalamic nucleus	NWday	Sol	A28297	185	111	65	0.268624
Parataenial nucleus	NWday	Sol	A28297	39	30	9	0.304942
Paraventricular hypothalamic nucleus	NWday	Sol	A28297	1058	414	248	0.293957
Paraventricular nucleus of the thalamus	NWday	Sol	A28297	1282	856	362	1.1007
Parvicellular reticular nucleus	NWday	Sol	A28297	327	258	97	2.23467
Pedunculopontine nucleus	NWday	Sol	A28297	73	46	16	1.08911
Periaqueductal gray	NWday	Sol	A28297	434	410	175	2.50683
Perihypoglossal nuclei	NWday	Sol	A28297	35	29	8	0.278233
Perirhinal area	NWday	Sol	A28297	29	85	2	0.559297
Periventricular zone	NWday	Sol	A28297	1529	381	178	1.56555
Piriform area	NWday	Sol	A28297	2366	2429	438	12.3538
Piriform-amygdalar area	NWday	Sol	A28297	212	193	28	1.38504
Pontine central gray	NWday	Sol	A28297	35	24	5	0.41668
Pontine reticular nucleus	NWday	Sol	A28297	156	118	42	3.55651
Posterior amygdalar nucleus	NWday	Sol	A28297	178	147	26	1.30517
Posterior hypothalamic nucleus	NWday	Sol	A28297	197	126	72	0.526697
Posterior parietal association areas	NWday	Sol	A28297	1585	1379	332	2.96987
Posterodorsal tegmental nucleus	NWday	Sol	A28297	14	21	6	0.171229
Pretectal region	NWday	Sol	A28297	630	426	209	3.66364
Red nucleus	NWday	Sol	A28297	12	9	4	0.207927
Reticular nucleus of the thalamus	NWday	Sol	A28297	121	87	10	3.92634
Retrochiasmatic area	NWday	Sol	A28297	155	29	21	0.418599
Retrosplenial area	NWday	Sol	A28297	2980	3073	925	7.34127
Rostral linear nucleus raphe	NWday	Sol	A28297	43	35	16	0.106539
Somatomotor areas	NWday	Sol	A28297	1993	2720	582	6.46927
Somatosensory areas	NWday	Sol	A28297	21062	24703	6751	44.5534
Spinal nucleus of the trigeminal, caudal part	NWday	Sol	A28297	341	404	137	1.24468
Spinal nucleus of the trigeminal, interpolar part	NWday	Sol	A28297	314	511	103	3.42236
Spinal nucleus of the trigeminal, oral part	NWday	Sol	A28297	75	33	6	1.06383
Subfornical organ	NWday	Sol	A28297	90	59	23	0.116357
Subiculum	NWday	Sol	A28297	29	50	2	0.865961
Sublaterodorsal nucleus	NWday	Sol	A28297	53	28	12	0.216922
Subparaventricular zone	NWday	Sol	A28297	67	14	10	0.122758
Substantia innominata	NWday	Sol	A28297	269	200	50	3.204
Substantia nigra, compact part	NWday	Sol	A28297	2	3	2	0.244248
Substantia nigra, reticular part	NWday	Sol	A28297	20	22	2	1.42297
Subthalamic nucleus	NWday	Sol	A28297	31	94	4	0.481312
Superior central nucleus raphe	NWday	Sol	A28297	59	76	15	0.82271
Superior colliculus, motor related	NWday	Sol	A28297	433	492	195	2.7255
Superior colliculus, sensory related	NWday	Sol	A28297	244	254	107	0.977604
Superior olivary complex	NWday	Sol	A28297	147	86	37	1.31728
Supramammillary nucleus	NWday	Sol	A28297	39	13	7	0.0781268
Supraoptic nucleus	NWday	Sol	A28297	450	186	119	0.130541
Tegmental reticular nucleus	NWday	Sol	A28297	35	63	12	0.207217
Temporal association areas	NWday	Sol	A28297	469	545	98	1.90423
Tuberal nucleus	NWday	Sol	A28297	185	74	38	0.541864
Ventral group of the dorsal thalamus	NWday	Sol	A28297	139	1059	35	6.34458
Ventral tegmental area	NWday	Sol	A28297	45	13	3	0.776552
Ventrolateral preoptic nucleus	NWday	Sol	A28297	134	43	19	0.111604
Ventromedial hypothalamic nucleus	NWday	Sol	A28297	157	66	31	0.815075
Vestibular nuclei	NWday	Sol	A28297	358	219	85	2.13746
Visceral area	NWday	Sol	A28297	930	1557	295	4.29976
Visual areas	NWday	Sol	A28297	2530	2081	501	6.58425
Xiphoid thalamic nucleus	NWday	Sol	A28297	28	18	4	0.05045
Zona incerta	NWday	Sol	A28297	820	342	168	3.2563
Agranular insular area	NWday	Sol	A30340	244	181	28	3.24509
Ammon's horn	NWday	Sol	A30340	231	163	5	8.67455
Anterior amygdalar area	NWday	Sol	A30340	47	20	3	0.362755
Anterior cingulate area	NWday	Sol	A30340	3601	1241	346	8.01126
Anterior group of the dorsal thalamus	NWday	Sol	A30340	512	265	53	3.32628
Anterior hypothalamic nucleus	NWday	Sol	A30340	437	215	105	1.6377
Anterior tegmental nucleus	NWday	Sol	A30340	9	9	4	0.157755
Arcuate hypothalamic nucleus	NWday	Sol	A30340	423	243	93	0.507409
Area postrema	NWday	Sol	A30340	92	30	5	0.109497
Auditory areas	NWday	Sol	A30340	2227	367	182	3.18839
Basolateral amygdalar nucleus	NWday	Sol	A30340	483	343	86	3.1753
Basomedial amygdalar nucleus	NWday	Sol	A30340	566	425	126	2.82486
Bed nuclei of the stria terminalis	NWday	Sol	A30340	807	624	178	3.03325
Bed nuclei of the stria terminalis, anterior division, oval nucleus	NWday	Sol	A30340	131	37	17	0.0734291
Caudoputamen	NWday	Sol	A30340	495	680	29	30.0646
Central amygdalar nucleus, lateral part	NWday	Sol	A30340	453	215	83	0.475928
Central amygdalar nucleus, medial part	NWday	Sol	A30340	60	58	17	0.732664
Claustrum	NWday	Sol	A30340	278	145	43	0.920704
Cortical amygdalar area	NWday	Sol	A30340	885	498	133	3.22901
Cuneiform nucleus	NWday	Sol	A30340	49	25	7	0.991084
Dentate gyrus	NWday	Sol	A30340	88	79	4	2.30707
Diagonal band nucleus	NWday	Sol	A30340	91	62	18	0.379262
Dorsal column nuclei	NWday	Sol	A30340	105	99	35	0.677961
Dorsal motor nucleus of the vagus nerve	NWday	Sol	A30340	1	1	0	0.0913848
Dorsal nucleus raphe	NWday	Sol	A30340	38	59	17	0.397807
Dorsal tegmental nucleus	NWday	Sol	A30340	9	18	0	0.180857
Dorsomedial nucleus of the hypothalamus	NWday	Sol	A30340	381	300	129	0.922453
Ectorhinal area	NWday	Sol	A30340	208	74	23	0.869046
Endopiriform nucleus	NWday	Sol	A30340	310	138	35	1.90197
Entorhinal area	NWday	Sol	A30340	142	48	5	1.06945
Geniculate group, dorsal thalamus	NWday	Sol	A30340	26	63	2	0.80926
Geniculate group, ventral thalamus	NWday	Sol	A30340	186	275	110	0.763886
Gigantocellular reticular nucleus	NWday	Sol	A30340	104	65	22	2.81058
Gustatory areas	NWday	Sol	A30340	115	182	14	1.54297
Hypoglossal nucleus	NWday	Sol	A30340	4	6	0	0.197077
Inferior colliculus	NWday	Sol	A30340	889	550	209	3.33294
Inferior olivary complex	NWday	Sol	A30340	26	28	6	1.24381
Intermediate reticular nucleus	NWday	Sol	A30340	75	102	17	1.3947
Intralaminar nuclei of the dorsal thalamus	NWday	Sol	A30340	1011	613	218	2.0151
Lateral amygdalar nucleus	NWday	Sol	A30340	79	34	7	0.731518
Lateral group of the dorsal thalamus	NWday	Sol	A30340	83	73	5	1.89173
Lateral habenula	NWday	Sol	A30340	109	51	15	0.558088
Lateral hypothalamic area	NWday	Sol	A30340	851	665	236	3.64903
Lateral parabrachial nucleus, external part	NWday	Sol	A30340	102	24	9	0.0517613
Lateral preoptic area	NWday	Sol	A30340	157	238	36	1.29452
Lateral reticular nucleus	NWday	Sol	A30340	467	298	135	2.09533
Lateral septal complex	NWday	Sol	A30340	671	596	186	1.8003
Laterodorsal tegmental nucleus	NWday	Sol	A30340	105	33	14	0.28885
Locus ceruleus	NWday	Sol	A30340	125	104	27	0.971965
Magnocellular nucleus	NWday	Sol	A30340	54	47	9	0.447077
Magnocellular reticular nucleus	NWday	Sol	A30340	45	9	3	0.291507
Medial amygdalar nucleus	NWday	Sol	A30340	993	625	227	3.12465
Medial group of the dorsal thalamus	NWday	Sol	A30340	523	218	59	2.5117
Medial habenula	NWday	Sol	A30340	3	19	0	0.270005
Medial mammillary nucleus	NWday	Sol	A30340	169	80	19	0.736297
Medial preoptic area	NWday	Sol	A30340	166	277	69	0.601319
Medial preoptic nucleus	NWday	Sol	A30340	24	66	15	0.0654854
Medial septal nucleus	NWday	Sol	A30340	11	21	3	0.26862
Median preoptic nucleus	NWday	Sol	A30340	123	156	33	0.239086
Medullary reticular nucleus	NWday	Sol	A30340	143	118	29	1.87103
Midbrain reticular nucleus	NWday	Sol	A30340	156	214	37	2.70178
Nucleus incertus	NWday	Sol	A30340	86	45	30	0.157632
Nucleus of reuniens	NWday	Sol	A30340	105	88	19	0.854501
Nucleus of the solitary tract, caudal part	NWday	Sol	A30340	237	111	43	0.284848
Nucleus of the solitary tract, rostral part	NWday	Sol	A30340	113	166	33	0.5746
Nucleus raphe obscurus	NWday	Sol	A30340	5	5	0	0.0470987
Nucleus raphe pallidus	NWday	Sol	A30340	1	3	0	0.0333679
Parabrachial nucleus	NWday	Sol	A30340	423	169	72	0.73532
Parasubthalamic nucleus	NWday	Sol	A30340	126	100	41	0.171189
Parataenial nucleus	NWday	Sol	A30340	41	17	9	0.0879815
Paraventricular hypothalamic nucleus	NWday	Sol	A30340	277	259	31	0.127204
Paraventricular nucleus of the thalamus	NWday	Sol	A30340	940	762	320	1.15426
Parvicellular reticular nucleus	NWday	Sol	A30340	283	226	67	2.10242
Pedunculopontine nucleus	NWday	Sol	A30340	47	90	17	1.14517
Periaqueductal gray	NWday	Sol	A30340	717	578	224	3.43128
Perihypoglossal nuclei	NWday	Sol	A30340	34	19	7	0.147308
Periventricular zone	NWday	Sol	A30340	455	403	88	1.73947
Piriform area	NWday	Sol	A30340	2403	1055	176	11.2483
Piriform-amygdalar area	NWday	Sol	A30340	410	145	30	2.45676
Pontine central gray	NWday	Sol	A30340	89	56	17	0.913756
Pontine reticular nucleus	NWday	Sol	A30340	108	185	38	2.72412
Posterior amygdalar nucleus	NWday	Sol	A30340	40	5	2	0.161188
Posterior hypothalamic nucleus	NWday	Sol	A30340	36	68	16	0.353488
Posterior parietal association areas	NWday	Sol	A30340	989	297	64	1.86331
Posterodorsal tegmental nucleus	NWday	Sol	A30340	0	2	0	0.133675
Pretectal region	NWday	Sol	A30340	251	258	91	2.09534
Reticular nucleus of the thalamus	NWday	Sol	A30340	58	66	5	2.93786
Retrosplenial area	NWday	Sol	A30340	943	810	95	3.82069
Somatomotor areas	NWday	Sol	A30340	3109	1077	248	7.79101
Somatosensory areas	NWday	Sol	A30340	11614	4280	806	36.5337
Spinal nucleus of the trigeminal, caudal part	NWday	Sol	A30340	331	397	91	1.96053
Spinal nucleus of the trigeminal, interpolar part	NWday	Sol	A30340	62	85	14	0.974669
Spinal nucleus of the trigeminal, oral part	NWday	Sol	A30340	17	124	4	1.05999
Subiculum	NWday	Sol	A30340	10	14	0	0.751203
Sublaterodorsal nucleus	NWday	Sol	A30340	3	2	1	0.323741
Subparafascicular nucleus	NWday	Sol	A30340	56	106	24	0.497519
Substantia innominata	NWday	Sol	A30340	101	169	18	2.69999
Substantia nigra, compact part	NWday	Sol	A30340	1	8	0	0.202036
Substantia nigra, reticular part	NWday	Sol	A30340	3	14	0	0.885767
Subthalamic nucleus	NWday	Sol	A30340	3	33	1	0.311366
Superior central nucleus raphe	NWday	Sol	A30340	45	75	10	0.725724
Superior colliculus, motor related	NWday	Sol	A30340	701	412	172	3.19546
Superior colliculus, sensory related	NWday	Sol	A30340	581	406	139	1.78892
Superior olivary complex	NWday	Sol	A30340	189	64	28	2.03751
Suprachiasmatic nucleus	NWday	Sol	A30340	272	136	34	0.239605
Supramammillary nucleus	NWday	Sol	A30340	134	130	48	0.484465
Supraoptic nucleus	NWday	Sol	A30340	311	142	71	0.11382
Tegmental reticular nucleus	NWday	Sol	A30340	497	675	259	1.515
Temporal association areas	NWday	Sol	A30340	354	87	38	0.826322
Tuberal nucleus	NWday	Sol	A30340	548	199	86	1.26199
Ventral group of the dorsal thalamus	NWday	Sol	A30340	257	363	39	5.88697
Ventral tegmental area	NWday	Sol	A30340	35	59	13	0.638676
Ventrolateral preoptic nucleus	NWday	Sol	A30340	223	155	76	0.180207
Ventromedial hypothalamic nucleus	NWday	Sol	A30340	401	176	95	1.26688
Vestibular nuclei	NWday	Sol	A30340	211	185	61	1.55165
Visceral area	NWday	Sol	A30340	1298	338	90	5.19233
Visual areas	NWday	Sol	A30340	1641	499	127	3.58706
Zona incerta	NWday	Sol	A30340	426	475	115	2.90936
Agranular insular area	NWday	Sol	A34371	128	66	4	2.6443
Ammon's horn	NWday	Sol	A34371	551	167	12	14.9298
Anterior amygdalar area	NWday	Sol	A34371	171	103	17	1.845
Anterior cingulate area	NWday	Sol	A34371	967	711	63	4.56547
Anterior group of the dorsal thalamus	NWday	Sol	A34371	74	112	0	2.7537
Anterior hypothalamic nucleus	NWday	Sol	A34371	294	113	20	1.12127
Anterior tegmental nucleus	NWday	Sol	A34371	8	6	3	0.262079
Arcuate hypothalamic nucleus	NWday	Sol	A34371	80	81	19	0.246536
Area postrema	NWday	Sol	A34371	189	29	11	0.151343
Auditory areas	NWday	Sol	A34371	2069	547	156	4.69801
Barrington's nucleus	NWday	Sol	A34371	1	2	0	0.0366908
Basolateral amygdalar nucleus	NWday	Sol	A34371	313	159	34	2.91476
Basomedial amygdalar nucleus	NWday	Sol	A34371	306	180	27	2.52347
Bed nuclei of the stria terminalis	NWday	Sol	A34371	1255	574	237	5.01273
Bed nuclei of the stria terminalis, anterior division, oval nucleus	NWday	Sol	A34371	86	14	7	0.108578
Caudoputamen	NWday	Sol	A34371	690	385	47	24.8671
Central amygdalar nucleus, lateral part	NWday	Sol	A34371	366	121	42	0.714372
Central amygdalar nucleus, medial part	NWday	Sol	A34371	90	62	27	1.16193
Claustrum	NWday	Sol	A34371	190	63	18	0.711557
Cortical amygdalar area	NWday	Sol	A34371	418	280	54	3.35764
Dentate gyrus	NWday	Sol	A34371	149	70	4	3.68714
Diagonal band nucleus	NWday	Sol	A34371	59	16	5	0.416426
Dorsal column nuclei	NWday	Sol	A34371	160	135	44	0.917327
Dorsal motor nucleus of the vagus nerve	NWday	Sol	A34371	11	4	4	0.0740074
Dorsal nucleus raphe	NWday	Sol	A34371	75	51	20	0.760059
Dorsal premammillary nucleus	NWday	Sol	A34371	119	70	16	0.250576
Dorsomedial nucleus of the hypothalamus	NWday	Sol	A34371	75	23	11	0.31371
Ectorhinal area	NWday	Sol	A34371	193	70	19	1.36465
Edinger-Westphal nucleus	NWday	Sol	A34371	23	9	3	0.070249
Endopiriform nucleus	NWday	Sol	A34371	329	112	18	3.12541
Entorhinal area	NWday	Sol	A34371	188	57	10	1.98183
Geniculate group, dorsal thalamus	NWday	Sol	A34371	26	69	8	1.29106
Geniculate group, ventral thalamus	NWday	Sol	A34371	441	275	135	0.955907
Gigantocellular reticular nucleus	NWday	Sol	A34371	63	90	7	2.67672
Gustatory areas	NWday	Sol	A34371	59	18	8	0.345261
Hypoglossal nucleus	NWday	Sol	A34371	1	4	0	0.263721
Inferior colliculus	NWday	Sol	A34371	852	558	170	4.69328
Inferior olivary complex	NWday	Sol	A34371	17	19	4	1.00747
Intermediate reticular nucleus	NWday	Sol	A34371	43	69	11	1.41679
Intralaminar nuclei of the dorsal thalamus	NWday	Sol	A34371	242	150	37	1.41831
Lateral amygdalar nucleus	NWday	Sol	A34371	19	21	0	0.784748
Lateral group of the dorsal thalamus	NWday	Sol	A34371	403	342	53	4.96487
Lateral habenula	NWday	Sol	A34371	12	7	2	0.244706
Lateral hypothalamic area	NWday	Sol	A34371	576	303	82	4.08486
Lateral parabrachial nucleus, external part	NWday	Sol	A34371	121	26	13	0.089062
Lateral preoptic area	NWday	Sol	A34371	210	61	21	1.23943
Lateral reticular nucleus	NWday	Sol	A34371	303	241	80	1.84852
Lateral septal complex	NWday	Sol	A34371	258	81	16	2.29685
Laterodorsal tegmental nucleus	NWday	Sol	A34371	52	37	18	0.236944
Locus ceruleus	NWday	Sol	A34371	124	85	27	0.59043
Magnocellular nucleus	NWday	Sol	A34371	73	28	4	1.06068
Medial amygdalar nucleus	NWday	Sol	A34371	349	239	58	1.98638
Medial group of the dorsal thalamus	NWday	Sol	A34371	135	59	9	1.67688
Medial habenula	NWday	Sol	A34371	0	4	0	0.13105
Medial mammillary nucleus	NWday	Sol	A34371	63	61	3	0.817128
Medial preoptic area	NWday	Sol	A34371	194	124	47	0.822577
Medial preoptic nucleus	NWday	Sol	A34371	157	53	22	0.669596
Medullary reticular nucleus	NWday	Sol	A34371	68	123	16	1.22344
Midbrain reticular nucleus	NWday	Sol	A34371	92	63	16	1.77835
Motor nucleus of trigeminal	NWday	Sol	A34371	5	7	0	0.63452
Nucleus incertus	NWday	Sol	A34371	42	32	12	0.207562
Nucleus of reuniens	NWday	Sol	A34371	39	32	5	0.525666
Nucleus of the solitary tract, caudal part	NWday	Sol	A34371	289	125	61	0.286438
Nucleus of the solitary tract, rostral part	NWday	Sol	A34371	73	55	15	0.223271
Nucleus prepositus	NWday	Sol	A34371	14	21	7	0.293449
Nucleus raphe obscurus	NWday	Sol	A34371	5	6	2	0.0706185
Nucleus raphe pallidus	NWday	Sol	A34371	8	3	1	0.026074
Parabrachial nucleus	NWday	Sol	A34371	279	139	40	0.867722
Parasubthalamic nucleus	NWday	Sol	A34371	208	112	35	0.370859
Parataenial nucleus	NWday	Sol	A34371	268	145	28	0.706408
Paraventricular hypothalamic nucleus	NWday	Sol	A34371	415	336	46	0.184235
Paraventricular nucleus of the thalamus	NWday	Sol	A34371	733	503	163	0.973586
Parvicellular reticular nucleus	NWday	Sol	A34371	37	73	5	0.973286
Pedunculopontine nucleus	NWday	Sol	A34371	56	34	8	1.1678
Periaqueductal gray	NWday	Sol	A34371	431	234	106	1.88347
Perirhinal area	NWday	Sol	A34371	52	22	1	0.505369
Periventricular zone	NWday	Sol	A34371	467	241	66	4.12035
Piriform area	NWday	Sol	A34371	1529	618	70	10.4142
Piriform-amygdalar area	NWday	Sol	A34371	250	120	18	1.74221
Pontine central gray	NWday	Sol	A34371	28	53	9	0.531798
Pontine reticular nucleus	NWday	Sol	A34371	187	174	46	5.021
Posterior amygdalar nucleus	NWday	Sol	A34371	361	138	29	2.54047
Posterior hypothalamic nucleus	NWday	Sol	A34371	205	152	33	0.753167
Posterior parietal association areas	NWday	Sol	A34371	501	313	25	1.84929
Posterodorsal tegmental nucleus	NWday	Sol	A34371	1	6	0	0.09485
Pretectal region	NWday	Sol	A34371	163	107	35	0.950878
Principal sensory nucleus of the trigeminal	NWday	Sol	A34371	4	124	1	1.22434
Red nucleus	NWday	Sol	A34371	54	38	6	0.672643
Reticular nucleus of the thalamus	NWday	Sol	A34371	55	45	2	1.5024
Retrochiasmatic area	NWday	Sol	A34371	67	7	0	0.217307
Retrosplenial area	NWday	Sol	A34371	1651	1012	85	7.83944
Rostral linear nucleus raphe	NWday	Sol	A34371	108	63	29	0.253393
Somatomotor areas	NWday	Sol	A34371	1413	602	80	5.3471
Somatosensory areas	NWday	Sol	A34371	6479	4527	390	41.5671
Spinal nucleus of the trigeminal, caudal part	NWday	Sol	A34371	50	96	8	1.73233
Spinal nucleus of the trigeminal, interpolar part	NWday	Sol	A34371	170	371	51	1.67323
Subfornical organ	NWday	Sol	A34371	0	16	0	0.0314124
Sublaterodorsal nucleus	NWday	Sol	A34371	5	7	0	0.218212
Subparafascicular nucleus	NWday	Sol	A34371	372	261	67	1.1667
Substantia innominata	NWday	Sol	A34371	155	60	16	2.62457
Substantia nigra, compact part	NWday	Sol	A34371	8	7	2	0.541513
Substantia nigra, reticular part	NWday	Sol	A34371	24	10	3	1.29689
Subthalamic nucleus	NWday	Sol	A34371	3	37	0	0.342175
Superior central nucleus raphe	NWday	Sol	A34371	24	57	6	0.543811
Superior colliculus, motor related	NWday	Sol	A34371	960	610	236	4.63927
Superior colliculus, sensory related	NWday	Sol	A34371	517	399	130	1.94654
Superior olivary complex	NWday	Sol	A34371	27	32	7	0.838573
Suprachiasmatic nucleus	NWday	Sol	A34371	90	102	5	0.142751
Supramammillary nucleus	NWday	Sol	A34371	206	91	48	0.403679
Supraoptic nucleus	NWday	Sol	A34371	218	138	49	0.114841
Tegmental reticular nucleus	NWday	Sol	A34371	791	1204	347	2.0627
Temporal association areas	NWday	Sol	A34371	580	178	55	2.03775
Tuberal nucleus	NWday	Sol	A34371	170	94	24	0.386687
Tuberomammillary nucleus	NWday	Sol	A34371	53	41	11	0.353191
Ventral group of the dorsal thalamus	NWday	Sol	A34371	286	311	66	6.5704
Ventral premammillary nucleus	NWday	Sol	A34371	15	17	4	0.226942
Ventral tegmental area	NWday	Sol	A34371	74	36	21	0.4579
Ventrolateral preoptic nucleus	NWday	Sol	A34371	110	82	25	0.203058
Ventromedial hypothalamic nucleus	NWday	Sol	A34371	22	16	3	0.500296
Vestibular nuclei	NWday	Sol	A34371	55	70	9	0.664639
Visceral area	NWday	Sol	A34371	233	125	12	3.54952
Visual areas	NWday	Sol	A34371	2835	681	175	4.48199
Zona incerta	NWday	Sol	A34371	235	235	32	2.53512
Abducens nucleus	Sol	Mod	A26304	7	7	2	0.121715
Agranular insular area	Sol	Mod	A26304	364	371	66	2.61945
Ammon's horn	Sol	Mod	A26304	286	1034	48	14.3877
Anterior amygdalar area	Sol	Mod	A26304	309	439	99	1.89814
Anterior cingulate area	Sol	Mod	A26304	396	1697	124	3.03854
Anterior group of the dorsal thalamus	Sol	Mod	A26304	58	815	30	3.71774
[truncated: 1,004 more rows]
