# Supplementary material for: Pharmacological and non-pharmacological methods of inducing wakefulness activate distinct neural populations in the mouse brain
Source: PLoS Biol. 2026 Mar 19;24(3):e3003622. doi: 10.1371/journal.pbio.3003622 (PMC13038112; doi:10.1371/journal.pbio.3003622)
Supplement: S4 Data — Data shown in Figs 11–13. (XLSX) [file pbio.3003622.s013.xlsx]

## Sheet: Sheet1
Structure	Condition 1	Condition 2	Animal	th	fosth	tdtth	fostdtth	fosth_th	tdtth_th	fostdtth_tdtth
Arcuate hypothalamic nucleus	Mod	Sol	A28293	37	8	10	5	0.22	0.27	0.5
Area postrema	Mod	Sol	A28293	21	1	1	1	0.05	0.05	1
Dorsal nucleus raphe	Mod	Sol	A28293	101	5	16	3	0.05	0.16	0.19
Lateral reticular nucleus	Mod	Sol	A28293	31	9	10	8	0.29	0.32	0.8
Locus ceruleus	Mod	Sol	A28293	175	2	20	1	0.01	0.11	0.05
Periventricular zone	Mod	Sol	A28293	74	1	3	1	0.01	0.04	0.33
Substantia nigra, compact part	Mod	Sol	A28293	286	0	0	0	0	0	0
Ventral tegmental area	Mod	Sol	A28293	329	1	0	0	0	0	0
Zona incerta	Mod	Sol	A28293	19	0	0	0	0	0	0
Arcuate hypothalamic nucleus	Mod	Sol	A28309	41	13	9	2	0.32	0.22	0.22
Area postrema	Mod	Sol	A28309	3	2	0	0	0.67	0	0
Dorsal nucleus raphe	Mod	Sol	A28309	38		2			0.05	0
Lateral reticular nucleus	Mod	Sol	A28309	60	18	10	7	0.3	0.17	0.7
Locus ceruleus	Mod	Sol	A28309	179	2	7	1	0.01	0.04	0.14
Periventricular zone	Mod	Sol	A28309	188	15	13	1	0.08	0.07	0.08
Substantia nigra, compact part	Mod	Sol	A28309	268	0	0		0	0	0
Ventral tegmental area	Mod	Sol	A28309	271	0	0		0	0	0
Zona incerta	Mod	Sol	A28309	232	10	9	6	0.04	0.04	0.67
Arcuate hypothalamic nucleus	Mod	Sol	A30384	52	3	4	1	0.06	0.08	0.25
Area postrema	Mod	Sol	A30384	17	4	1	0	0.24	0.06	0
Dorsal nucleus raphe	Mod	Sol	A30384	133	16	17	6	0.12	0.13	0.35
Lateral reticular nucleus	Mod	Sol	A30384	76	51	27	25	0.67	0.36	0.93
Locus ceruleus	Mod	Sol	A30384	160	5	7	1	0.03	0.04	0.14
Periventricular zone	Mod	Sol	A30384	206	7	15	4	0.03	0.07	0.27
Substantia nigra, compact part	Mod	Sol	A30384	188	0	0	0	0	0	0
Ventral tegmental area	Mod	Sol	A30384	151	0	0	0	0	0	0
Zona incerta	Mod	Sol	A30384	47	2	1	1	0.04	0.02	1
Arcuate hypothalamic nucleus	Mod	Sol	A34372	54	11	7	3	0.2	0.13	0.43
Area postrema	Mod	Sol	A34372	48	3	6	0	0.06	0.12	0
Dorsal nucleus raphe	Mod	Sol	A34372	131		24	1		0.18	0.04
Lateral reticular nucleus	Mod	Sol	A34372	52	34	17	13	0.65	0.33	0.76
Locus ceruleus	Mod	Sol	A34372	156	5	9	5	0.03	0.06	0.56
Periventricular zone	Mod	Sol	A34372	198	26	10	4	0.13	0.05	0.4
Substantia nigra, compact part	Mod	Sol	A34372	157	0	1	0	0	0.01	0
Ventral tegmental area	Mod	Sol	A34372	320	2	1	1	0.01	0	1
Zona incerta	Mod	Sol	A34372	236	10	4	3	0.04	0.02	0.75
Arcuate hypothalamic nucleus	NWday	NWnight	53367	51	1	8	0	0.02	0.16	0
Dorsal nucleus raphe	NWday	NWnight	53367	78	8	8	3	0.1	0.1	0.38
Lateral reticular nucleus	NWday	NWnight	53367	35	1	7	0	0.03	0.2	0
Locus ceruleus	NWday	NWnight	53367	202	1	28	0	0	0.14	0
Periventricular zone	NWday	NWnight	53367	67	22	7	4	0.33	0.1	0.57
Substantia nigra, compact part	NWday	NWnight	53367	425	1	2	0	0	0	0
Ventral tegmental area	NWday	NWnight	53367	1210	17	8	3	0.01	0.01	0.38
Zona incerta	NWday	NWnight	53367	175	3	3	2	0.02	0.02	0.67
Arcuate hypothalamic nucleus	NWday	NWnight	53370	82	1	7	1	0.01	0.09	0.14
Area postrema	NWday	NWnight	53370	19	0	4	0	0	0.21	0
Dorsal nucleus raphe	NWday	NWnight	53370	17	0	2	0	0	0.12	0
Lateral reticular nucleus	NWday	NWnight	53370	100	1	27	1	0.01	0.27	0.04
Locus ceruleus	NWday	NWnight	53370	140	0	15	0	0	0.11	0
Periventricular zone	NWday	NWnight	53370	147	9	18	2	0.06	0.12	0.11
Substantia nigra, compact part	NWday	NWnight	53370	364	0	0	0	0	0	0
Ventral tegmental area	NWday	NWnight	53370	975	3	5	1	0	0.01	0.2
Zona incerta	NWday	NWnight	53370	105	1	2	1	0.01	0.02	0.5
Arcuate hypothalamic nucleus	NWday	NWnight	53371	44	0	4	0	0	0.09	0
Area postrema	NWday	NWnight	53371	17	0	0	0	0	0	0
Dorsal nucleus raphe	NWday	NWnight	53371	13	0	0	0	0	0	0
Lateral reticular nucleus	NWday	NWnight	53371	79	0	5	0	0	0.06	0
Locus ceruleus	NWday	NWnight	53371	328	0	7	0	0	0.02	0
Periventricular zone	NWday	NWnight	53371	141	5	2	0	0.04	0.01	0
Ventral tegmental area	NWday	NWnight	53371	588	1	4	0	0	0.01	0
Zona incerta	NWday	NWnight	53371	256	0	0	0	0	0	0
Arcuate hypothalamic nucleus	NWday	NWnight	53372	155	1	8	0	0.01	0.05	0
Area postrema	NWday	NWnight	53372	1	0	0	0	0	0	0
Dorsal nucleus raphe	NWday	NWnight	53372	139	4	14	2	0.03	0.1	0.14
Lateral reticular nucleus	NWday	NWnight	53372	32	0	16	0	0	0.5	0
Locus ceruleus	NWday	NWnight	53372	128	0	10	0	0	0.08	0
Periventricular zone	NWday	NWnight	53372	23	3	3	1	0.13	0.13	0.33
Substantia nigra, compact part	NWday	NWnight	53372	395	0	1	0	0	0	0
Ventral tegmental area	NWday	NWnight	53372	587	0	3	0	0	0.01	0
Zona incerta	NWday	NWnight	53372	175	4	2	1	0.02	0.01	0.5
Arcuate hypothalamic nucleus	NWday	NWnight	53373	27	0	1	0	0	0.04	0
Area postrema	NWday	NWnight	53373	40	0	1	0	0	0.02	0
Dorsal nucleus raphe	NWday	NWnight	53373	134	4	15	2	0.03	0.11	0.13
Lateral reticular nucleus	NWday	NWnight	53373	49	0	11	0	0	0.22	0
Locus ceruleus	NWday	NWnight	53373	383	0	42	0	0	0.11	0
Periventricular zone	NWday	NWnight	53373	55	5	2	0	0.09	0.04	0
Substantia nigra, compact part	NWday	NWnight	53373	458	1	0	0	0	0	0
Ventral tegmental area	NWday	NWnight	53373	998	3	6	0	0	0.01	0
Zona incerta	NWday	NWnight	53373	231	0	1	0	0	0	0
Arcuate hypothalamic nucleus	NWday	Sol	A28295	85	23	37	15	0.27	0.44	0.41
Dorsal nucleus raphe	NWday	Sol	A28295	78	19	14	10	0.24	0.18	0.71
Lateral reticular nucleus	NWday	Sol	A28295	12	11	9	10	0.92	0.75	1.11
Locus ceruleus	NWday	Sol	A28295	94	2	10	0	0.02	0.11	0
Periventricular zone	NWday	Sol	A28295	168	31	20	8	0.18	0.12	0.4
Substantia nigra, compact part	NWday	Sol	A28295	91	0	0	0	0	0	0
Ventral tegmental area	NWday	Sol	A28295	312	12	7	2	0.04	0.02	0.29
Zona incerta	NWday	Sol	A28295	142	2	1	1	0.01	0.01	1
Arcuate hypothalamic nucleus	NWday	Sol	A28297	53	12	11	7	0.23	0.21	0.64
Dorsal nucleus raphe	NWday	Sol	A28297	59	4	9	2	0.07	0.15	0.22
Lateral reticular nucleus	NWday	Sol	A28297	11	8	6	5	0.73	0.55	0.83
Locus ceruleus	NWday	Sol	A28297	230	62	16	13	0.27	0.07	0.81
Periventricular zone	NWday	Sol	A28297	157	27	12	10	0.17	0.08	0.83
Substantia nigra, compact part	NWday	Sol	A28297	130	0	0	0	0	0	0
Ventral tegmental area	NWday	Sol	A28297	326	4	0	0	0.01	0	0
Zona incerta	NWday	Sol	A28297	171	2	2	1	0.01	0.01	0.5
Arcuate hypothalamic nucleus	NWday	Sol	A30340	159	45	23	13	0.28	0.14	0.57
Area postrema	NWday	Sol	A30340	35	1	2	1	0.03	0.06	0.5
Dorsal nucleus raphe	NWday	Sol	A30340	103	6	6		0.06	0.06	0
Lateral reticular nucleus	NWday	Sol	A30340	52	29	13	16	0.56	0.25	1.23
Locus ceruleus	NWday	Sol	A30340	177	12	6	2	0.07	0.03	0.33
Periventricular zone	NWday	Sol	A30340	228	24	32	10	0.11	0.14	0.31
Substantia nigra, compact part	NWday	Sol	A30340	165	0	0	0	0	0	0
Ventral tegmental area	NWday	Sol	A30340	272	0	1	0	0	0	0
Zona incerta	NWday	Sol	A30340	246	17	11	4	0.07	0.04	0.36
Arcuate hypothalamic nucleus	NWday	Sol	A34371	49	1	10	2	0.02	0.2	0.2
Area postrema	NWday	Sol	A34371	55	14	0	0	0.25	0	0
Dorsal nucleus raphe	NWday	Sol	A34371	89	8	7	3	0.09	0.08	0.43
Lateral reticular nucleus	NWday	Sol	A34371	54	35	9	8	0.65	0.17	0.89
Locus ceruleus	NWday	Sol	A34371	222	14	8	3	0.06	0.04	0.38
Periventricular zone	NWday	Sol	A34371	28	3	1	0	0.11	0.04	0
Substantia nigra, compact part	NWday	Sol	A34371	297	1	0	0	0	0	0
Ventral tegmental area	NWday	Sol	A34371	254	15	2	2	0.06	0.01	1
Zona incerta	NWday	Sol	A34371	210	5	2	0	0.02	0.01	0
Arcuate hypothalamic nucleus	Sol	Mod	A26304	59	3	18	1	0.05	0.31	0.06
Area postrema	Sol	Mod	A26304	14	0	2	0	0	0.14	0
Dorsal nucleus raphe	Sol	Mod	A26304	77	6	20	5	0.08	0.26	0.25
Lateral reticular nucleus	Sol	Mod	A26304	57	18	36	13	0.32	0.63	0.36
Locus ceruleus	Sol	Mod	A26304	216	11	46	8	0.05	0.21	0.17
Periventricular zone	Sol	Mod	A26304	200	10	31	7	0.05	0.16	0.23
Substantia nigra, compact part	Sol	Mod	A26304	104	0	0	0	0	0	0
Ventral tegmental area	Sol	Mod	A26304	187	0	2	0	0	0.01	0
Zona incerta	Sol	Mod	A26304	102	0	8	0	0	0.08	0
Arcuate hypothalamic nucleus	Sol	Mod	A28307	71	3	34	4	0.04	0.48	0.12
Area postrema	Sol	Mod	A28307	71	1	19	0	0.01	0.27	0
Dorsal nucleus raphe	Sol	Mod	A28307	92	1	23	1	0.01	0.25	0.04
Lateral reticular nucleus	Sol	Mod	A28307	48	9	23	5	0.19	0.48	0.22
Locus ceruleus	Sol	Mod	A28307	220	0	71	0	0	0.32	0
Periventricular zone	Sol	Mod	A28307	111	8	17	3	0.07	0.15	0.18
Ventral tegmental area	Sol	Mod	A28307	145						0
Zona incerta	Sol	Mod	A28307	186	4	13	2	0.02	0.07	0.15
Arcuate hypothalamic nucleus	Sol	Mod	A30378	114	4	28	1	0.04	0.25	0.04
Area postrema	Sol	Mod	A30378	19	2	1	0	0.11	0.05	0
Dorsal nucleus raphe	Sol	Mod	A30378	124	4	9	0	0.03	0.07	0
Lateral reticular nucleus	Sol	Mod	A30378	45	7	16	3	0.16	0.36	0.19
Locus ceruleus	Sol	Mod	A30378	118	1	5		0.01	0.04	0
Periventricular zone	Sol	Mod	A30378	337	21	33	9	0.06	0.1	0.27
Substantia nigra, compact part	Sol	Mod	A30378	262	0	0	0	0	0	0
Ventral tegmental area	Sol	Mod	A30378	423	0	1	0	0	0	0
Zona incerta	Sol	Mod	A30378	269	1	0	0	0	0	0
Arcuate hypothalamic nucleus	Sol	Mod	A34366	43	5	6	1	0.12	0.14	0.17
Area postrema	Sol	Mod	A34366	11	0	0	0	0	0	0
Dorsal nucleus raphe	Sol	Mod	A34366	105	3	11	1	0.03	0.1	0.09
Lateral reticular nucleus	Sol	Mod	A34366	36	11	21	6	0.31	0.58	0.29
Locus ceruleus	Sol	Mod	A34366	213	1	36	0	0	0.17	0
Periventricular zone	Sol	Mod	A34366	118	4	8	1	0.03	0.07	0.12
Substantia nigra, compact part	Sol	Mod	A34366	329	0	0	0	0	0	0
Ventral tegmental area	Sol	Mod	A34366	257	1	1	1	0	0	1
Zona incerta	Sol	Mod	A34366	169	9	7	5	0.05	0.04	0.71
Arcuate hypothalamic nucleus	Sol	NWday	A26326	75	7	20	2	0.09	0.27	0.1
Area postrema	Sol	NWday	A26326	105	0	12	0	0	0.11	0
Dorsal nucleus raphe	Sol	NWday	A26326	59	8	5	1	0.14	0.08	0.2
Lateral reticular nucleus	Sol	NWday	A26326	51	20	20	12	0.39	0.39	0.6
Locus ceruleus	Sol	NWday	A26326	154	5	11	1	0.03	0.07	0.09
Periventricular zone	Sol	NWday	A26326	210	33	32	14	0.16	0.15	0.44
Substantia nigra, compact part	Sol	NWday	A26326	240	0	1	0	0	0	0
Ventral tegmental area	Sol	NWday	A26326	328	4	7	2	0.01	0.02	0.29
Zona incerta	Sol	NWday	A26326	127	4	0	0	0.03	0	0
Arcuate hypothalamic nucleus	Sol	NWday	A28292	33	1	1	0	0.03	0.03	0
Area postrema	Sol	NWday	A28292	3	0	1	0	0	0.33	0
Dorsal nucleus raphe	Sol	NWday	A28292	100	15	26	8	0.15	0.26	0.31
Lateral reticular nucleus	Sol	NWday	A28292	38	7	33	7	0.18	0.87	0.21
Locus ceruleus	Sol	NWday	A28292	128	8	28	1	0.06	0.22	0.04
Periventricular zone	Sol	NWday	A28292	75	7	15	5	0.09	0.2	0.33
Substantia nigra, compact part	Sol	NWday	A28292	174	0	0	0	0	0	0
Ventral tegmental area	Sol	NWday	A28292	203	0	1	0	0	0	0
Zona incerta	Sol	NWday	A28292	1	0	0	0	0	0	0
Arcuate hypothalamic nucleus	Sol	NWday	A28308	97	18	51	12	0.19	0.53	0.24
Dorsal nucleus raphe	Sol	NWday	A28308	100	25	36	16	0.25	0.36	0.44
Lateral reticular nucleus	Sol	NWday	A28308	29	17	16	10	0.59	0.55	0.62
Locus ceruleus	Sol	NWday	A28308	160	14	39	4	0.09	0.24	0.1
Periventricular zone	Sol	NWday	A28308	224	13	22	4	0.06	0.1	0.18
Substantia nigra, compact part	Sol	NWday	A28308	220	0	2	0	0	0.01	0
Ventral tegmental area	Sol	NWday	A28308	315	3	3	2	0.01	0.01	0.67
Zona incerta	Sol	NWday	A28308	117	2	1	1	0.02	0.01	1
Area postrema	Sol	NWday	A28313	8	0	0	0	0	0	0
Dorsal nucleus raphe	Sol	NWday	A28313	152	10	33	8	0.07	0.22	0.24
Lateral reticular nucleus	Sol	NWday	A28313	24	2	15	2	0.08	0.62	0.13
Locus ceruleus	Sol	NWday	A28313	151	2	32	0	0.01	0.21	0
Periventricular zone	Sol	NWday	A28313	126	8	19	3	0.06	0.15	0.16
Substantia nigra, compact part	Sol	NWday	A28313	272	0	0	0	0	0	0
Ventral tegmental area	Sol	NWday	A28313	268	3	7	1	0.01	0.03	0.14
Zona incerta	Sol	NWday	A28313	187	0	0	0	0	0	0
Nucleus of the solitary tract	NWday	NWnight	53367	5	0	3	0	0	0.6	0
Nucleus of the solitary tract	NWday	NWnight	53370	76	1	9	0	0.01	0.12	0
Nucleus of the solitary tract	NWday	NWnight	53371	37	0	1	0	0	0.03	0
Nucleus of the solitary tract	NWday	NWnight	53372	8	0	2	0	0	0.25	0
Nucleus of the solitary tract	NWday	NWnight	53373	88	1	13	0	0.01	0.15	0
Nucleus of the solitary tract	Sol	Mod	A26304	88	2	37	1	0.02	0.42	0.03
Nucleus of the solitary tract	Sol	NWday	A26326	101	6	22	4	0.06	0.22	0.18
Nucleus of the solitary tract	Sol	NWday	A28292	91	9	18	5	0.1	0.2	0.28
Nucleus of the solitary tract	Mod	Sol	A28293	89	24	24	13	0.27	0.27	0.54
Nucleus of the solitary tract	NWday	Sol	A28295	16	9	9	5	0.56	0.56	0.56
Nucleus of the solitary tract	NWday	Sol	A28297	82	21	14	10	0.26	0.17	0.71
Nucleus of the solitary tract	Sol	Mod	A28307	136	4	54	2	0.03	0.4	0.04
Nucleus of the solitary tract	Sol	NWday	A28308	23	7	9	2	0.3	0.39	0.22
Nucleus of the solitary tract	Mod	Sol	A28309	29	7	3	1	0.24	0.1	0.33
Nucleus of the solitary tract	Sol	NWday	A28313	54	3	11	1	0.06	0.2	0.09
Nucleus of the solitary tract	NWday	Sol	A30340	56	19	13	10	0.34	0.23	0.77
Nucleus of the solitary tract	Sol	Mod	A30378	117	18	18	7	0.15	0.15	0.39
Nucleus of the solitary tract	Mod	Sol	A30384	83	16	8	2	0.19	0.1	0.25
Nucleus of the solitary tract	Sol	Mod	A34366	127	5	25	5	0.04	0.2	0.2
Nucleus of the solitary tract	NWday	Sol	A34371	70	36	12	13	0.51	0.17	1.08
Nucleus of the solitary tract	Mod	Sol	A34372	31	15	7	6	0.48	0.23	0.86
