# Supplementary material for: Pharmacological and non-pharmacological methods of inducing wakefulness activate distinct neural populations in the mouse brain
Source: PLoS Biol. 2026 Mar 19;24(3):e3003622. doi: 10.1371/journal.pbio.3003622 (PMC13038112; doi:10.1371/journal.pbio.3003622)
Supplement: S5 Data — Data shown in Fig 14. (XLSX) [file pbio.3003622.s014.xlsx]

## Sheet: per_animal
Structure	Condition_1	Condition_2	Animal	orx	fosorx	tdtorx	fostdtorx
Lateral hypothalamic area	Mod	Sol	A34372	122	70	79	58
Lateral hypothalamic area	Mod	Sol	A28293	111	24	52	10
Lateral hypothalamic area	Mod	Sol	A28309	64	20	41	16
Lateral hypothalamic area	Mod	Sol	A30384	135	56	50	26
Lateral hypothalamic area	Sol	Mod	A26304	195	60	107	49
Lateral hypothalamic area	Sol	Mod	A30378	132	54	32	22
Lateral hypothalamic area	Sol	Mod	A28307	147	54	88	51
Lateral hypothalamic area	Sol	Mod	A34366	118	84	71	60
Lateral hypothalamic area	Sol	NWday	A26326	187	48	65	21
Lateral hypothalamic area	Sol	NWday	A28292	129	58	62	40
Lateral hypothalamic area	Sol	NWday	A28308	32	20	25	18
Lateral hypothalamic area	Sol	NWday	A28313	46	18	16	15
Lateral hypothalamic area	NWday	Sol	A34371	112	39	28	14
Lateral hypothalamic area	NWday	Sol	A28295	125	41	89	33
Lateral hypothalamic area	NWday	Sol	A28297	39	4	10	2
Lateral hypothalamic area	NWday	Sol	A30340	121	25	45	16
Lateral hypothalamic area	NWday	NWnight	53370	308	190	223	155
Lateral hypothalamic area	NWday	NWnight	53371	272	167	159	114
Lateral hypothalamic area	NWday	NWnight	53372	234	93	79	39
Lateral hypothalamic area	NWday	NWnight	53373	252	139	173	112
Lateral hypothalamic area	NWday	NWnight	53367	241	149	215	94

## Sheet: perm_tdt
marker	cond_A	cond_B	n_A	n_B	mean_A	mean_B	mean_diff_A_minus_B	p_perm_two_sided	p_holm
tdt	Mod	NWday	4	9	0.531751	0.535014	-0.00326289	0.981102	1
tdt	Mod	Sol	4	8	0.531751	0.493596	0.0381554	0.707429	1
tdt	NWday	Sol	9	8	0.535014	0.493596	0.0414183	0.678132	1

## Sheet: perm_fos
marker	cond_A	cond_B	n_A	n_B	mean_A	mean_B	mean_diff_A_minus_B	p_perm_two_sided	p_holm
fos	Mod	NWday	4	4	0.448999	0.43065	0.0183483	0.824018	0.936906
fos	Mod	NWnight	4	5	0.448999	0.559627	-0.110628	0.282172	0.936906
fos	Mod	Sol	4	8	0.448999	0.312836	0.136162	0.190781	0.936906
fos	NWday	NWnight	4	5	0.43065	0.559627	-0.128977	0.187381	0.936906
fos	NWday	Sol	4	8	0.43065	0.312836	0.117814	0.222378	0.936906
fos	NWnight	Sol	5	8	0.559627	0.312836	0.24679	0.00959904	0.0575942
